# Supplementary material for: Cell-based assays and comparative genomics revealed the conserved and hidden effects of Wolbachia on insect sex determination
Source: PNAS Nexus. 2024 Aug 22;3(9):pgae348. doi: 10.1093/pnasnexus/pgae348 (PMC11370894; doi:10.1093/pnasnexus/pgae348)
Supplement: pgae348_Supplementary_Data [file pgae348_supplementary_data.zip]

Archive with 3 entries (3 files):
- PNASNEXUS-PNASNEXUS-2024-00313R-s01.xlsx
- PNASNEXUS-PNASNEXUS-2024-00313R-s02.docx
- PNASNEXUS-PNASNEXUS-2024-00313R-s03.xlsx
