# Supplementary material for: Cell-based assays and comparative genomics revealed the conserved and hidden effects of Wolbachia on insect sex determination
Source: PNAS Nexus. 2024 Aug 22;3(9):pgae348. doi: 10.1093/pnasnexus/pgae348 (PMC11370894; doi:10.1093/pnasnexus/pgae348)
Supplement: pgae348_Supplementary_Data [file pgae348_supplementary_data.zip › PNASNEXUS-PNASNEXUS-2024-00313R-s01.xlsx]

## Sheet: Fig.1-Exp.Data
Treat	OsDsxM Cq Value	2^-(OsDsxM-Ef1a)	OsDsx Cq Value	2^-(OsDsxF-Ef1a)	OsMascM Cq Value	2^-(OsMascM-Ef1a)	OsMascF Cq Value	2^-(OsMascF-Ef1a)	OsZnf2M Cq Value	2^-(OsZnf2M-Ef1a)	OsZnf2F Cq Value	2^-(OsZnf2F-Ef1a)	EF1a Cq Value	Relative.exp(DsxF/DsxM)	Relative.exp(MascF/MascM)	Relative.exp(Znf2F/Znf2M)
wFem_wCI	23.63	0.00168855	28.12	7.51431e-05	23.28	0.00215216	23.73	0.00157547	23.18	0.00230663	26.14	0.000296434	14.42	0.0445016	0.732043	0.128514
wFem_wCI	23.83	0.00110633	26.12	0.000226218	23.52	0.00137153	22.72	0.00238797	22.97	0.00200803	23.33	0.00156459	14.01	0.204476	1.7411	0.779165
wFem_wCI	23.56	0.00133402	26.26	0.000205297	23.18	0.00173602	22.65	0.00250669	23.07	0.00187356	23.69	0.00121907	14.01	0.153893	1.44393	0.650671
wFem_wCI	23.6	0.00152181	27.14	0.000130832	23.15	0.00207885	23.15	0.00207885	23.05	0.00222805	24.6	0.000760903	14.24	0.0859714	1	0.34151
wFem_wCI	23.81	0.00143972	27.89	8.51284e-05	23.36	0.00196671	23.65	0.00160858	23.23	0.00215216	25.04	0.000613776	14.37	0.0591286	0.817902	0.285191
wCI	22.91	0.00200803	34.06	8.83663e-07	22.64	0.0024213	23.73	0.00113744	22.59	0.00250669	34.82	5.218e-07	13.95	0.000440064	0.469761	0.000208163
wCI	23.08	0.00173602	34.2	7.80012e-07	22.7	0.00225916	23.77	0.00107608	22.54	0.00252413	32.17	3.18561e-06	13.91	0.00044931	0.476319	0.00126206
wCI	23.25	0.00205023	33.09	2.23701e-06	23.22	0.00209331	24.28	0.00100402	22.92	0.00257716	34.36	9.27596e-07	14.32	0.0010911	0.479632	0.000359929
wCI	22.84	0.00225916	32.46	2.87103e-06	22.68	0.00252413	23.97	0.00103224	22.81	0.00230663	37.97	6.30032e-08	14.05	0.00127084	0.408951	2.7314e-05
wCI	22.69	0.00196671	33.43	1.14995e-06	22.88	0.00172403	23.94	0.0008269	22.64	0.00203607	35.68	2.41747e-07	13.7	0.000584706	0.479632	0.000118732
Ctrl	23.42	0.00212253	32.72	3.36724e-06	23.18	0.00250669	24.12	0.00130657	22.84	0.00317286	34.42	1.03639e-06	14.54	0.00158643	0.521233	0.000326642
Ctrl	23.27	0.00195312	34.45	8.41811e-07	22.87	0.00257716	24.09	0.00110633	22.82	0.00266805	35.61	3.76721e-07	14.27	0.000431007	0.429283	0.000141197
Ctrl	23.6	0.00212253	36.12	3.61375e-07	23.46	0.00233883	24.86	0.000886249	23.42	0.00240458	34.2	1.36753e-06	14.72	0.000170257	0.378929	0.000568718
Ctrl	23.57	0.00198039	34.49	1.02212e-06	23.29	0.00240458	24.61	0.000963118	23.13	0.00268661	33.9	1.53855e-06	14.59	0.000516122	0.400535	0.000572673
Ctrl	23.12	0.00198039	32.28	3.46191e-06	22.68	0.00268661	24.05	0.00103942	22.85	0.00238797	33.76	1.24106e-06	14.14	0.0017481	0.386891	0.000519712
Ctrl	21.79	0.00127084	33.41	4.0376e-07	22.25	0.000923884	24.41	0.000206725	22.04	0.00106865	33.9	2.87487e-07	12.17	0.00031771	0.223756	0.00026902
Ctrl	23.46	0.000671651	33.45	6.60472e-07	22.06	0.0017725	23.34	0.000729907	22.52	0.00128858	34.36	3.51493e-07	12.92	0.000983355	0.411796	0.000272775
Ctrl	23.48	0.000509016	34.46	2.52013e-07	22.14	0.00128858	23.33	0.000564789	22.39	0.00108356	33.59	4.60594e-07	12.54	0.000495097	0.438303	0.000425074
Ctrl	23.84	0.000437024	34.21	3.30236e-07	22.33	0.00124469	23.55	0.000534323	22.47	0.00112958	34.59	2.53766e-07	12.68	0.000755647	0.429283	0.000224655
Ctrl	23.24	0.000626673	34.15	3.25689e-07	22.17	0.00131566	23.01	0.000734984	22.13	0.00135265	34.51	2.53766e-07	12.6	0.000519712	0.558644	0.000187607
Ctrl	24.31	0.000350087	34.09	3.98201e-07	22.46	0.00126206	23.36	0.000676323	22.47	0.00125335	33.9	4.54253e-07	12.83	0.00113744	0.535887	0.000362433
Ctrl	23.9	0.000302663	34.49	1.96359e-07	21.96	0.00116134	23.37	0.000437024	22.33	0.000898621	33.12	5.07531e-07	12.21	0.000648772	0.376312	0.000564789
Ctrl	23.79	0.000377823	33.88	3.46654e-07	22	0.00130657	23.32	0.000523327	22.44	0.000963118	33.98	3.2344e-07	12.42	0.000917503	0.400535	0.000335826
Ctrl	23.71	0.000410594	34.51	2.30297e-07	21.9	0.00143972	23.2	0.000584706	22.15	0.00121065	33.11	6.07758e-07	12.46	0.000560888	0.406126	0.000502009
Ctrl	21.21	0.00173602	31.96	1.00805e-06	22.83	0.000564789	24.4	0.000190226	21.59	0.00133402	31.78	1.142e-06	12.04	0.000580668	0.336808	0.00085606
Ctrl	21.79	0.00116941	33.55	3.37175e-07	22.6	0.000667012	23.81	0.000288328	21.5	0.00142977	33.88	2.68235e-07	12.05	0.000288328	0.432269	0.000187607
Ctrl	21.73	0.00106865	33.66	2.73871e-07	22.55	0.000605326	24.14	0.000201072	21.51	0.00124469	33.55	2.95569e-07	11.86	0.000256278	0.332171	0.000237465
Ctrl	22.83	0.000719858	33.68	3.90006e-07	24.01	0.00031771	25.43	0.000118732	21.97	0.00130657	34.56	2.11917e-07	12.39	0.000541782	0.373712	0.000162193
Ctrl	23.14	0.000592869	33.88	3.46654e-07	24.07	0.000311172	25.23	0.000139253	22.1	0.00121907	34	3.18987e-07	12.42	0.000584706	0.447513	0.000261663
Ctrl	23.24	0.000370048	34.88	1.1595e-07	23.38	0.000335826	24.03	0.000214015	21.88	0.000949858	33.14	3.87312e-07	11.84	0.000313336	0.63728	0.000407758
Ctrl	22.095	0.00227487	34.105	5.51552e-07	22.49	0.00173001	24.155	0.00054555	21.285	0.00398833	32.075	2.25256e-06	13.315	0.000242454	0.315344	0.000564789
Ctrl	22.135	0.00120229	33.52	4.49555e-07	22.605	0.00086801	27.04	4.01289e-05	21.775	0.00154305	31.28	2.12368e-06	12.435	0.000373916	0.0462309	0.00137629
Ctrl	21.68	0.00121486	32.63	6.1411e-07	20.695	0.00240458	23.875	0.000265316	20.26	0.00325078	29.685	4.72911e-06	11.995	0.0005055	0.110338	0.00145476
Ctrl	22.425	0.00080708	33.075	5.02282e-07	22.425	0.00080708	32.63	6.83763e-07	22.935	0.00056675	33.235	4.49555e-07	12.15	0.000622344	0.000847206	0.000793215
Ctrl	22.665	0.000667012	33.23	4.40303e-07	22.395	0.000804288	30.045	4.00435e-06	22.665	0.000667012	32.155	9.27596e-07	12.115	0.000660113	0.00497875	0.00139067
Ctrl	21.875	0.00123609	32.815	6.2919e-07	20.85	0.00251539	22.94	0.000590817	20.01	0.00450268	29.67	5.56572e-06	12.215	0.000509016	0.234881	0.00123609
Ctrl	25.12	0.000184384	39.09	1.14904e-08	21.155	0.00287943	22.39	0.00122331	20.3	0.0052082	29.16	1.12089e-05	12.715	6.23176e-05	0.424842	0.00215216
Ctrl	28.77	1.31007e-05	38.05	2.10734e-08	28.99	1.12478e-05	31.255	2.3401e-06	27.785	2.59303e-05	30.86	3.07709e-06	12.55	0.00160858	0.20805	0.118668
Ctrl	25.715	0.000102293	36.82	4.64418e-08	27	4.19782e-05	29.77	6.15419e-06	25.775	9.81263e-05	29.015	1.0386e-05	12.46	0.000454006	0.146604	0.105843
wSca	25.36	0.000142179	26.55	6.23176e-05	23.26	0.000609536	21.75	0.00173602	23.37	0.000564789	22.63	0.000943297	12.58	0.438303	2.8481	1.67018
wSca	25.02	0.000199683	27.17	4.49911e-05	22.99	0.000815516	22.14	0.00146997	23.19	0.000709948	23.11	0.000750427	12.73	0.225313	1.8025	1.05702
wSca	25.01	0.000214015	27.02	5.31342e-05	23.08	0.000815516	21.99	0.00173602	23.27	0.000714886	23.1	0.000804288	12.82	0.248273	2.12874	1.12506
wSca	25.51	0.000156668	27.25	4.69017e-05	23.3	0.000724865	21.59	0.00237147	23.01	0.000886249	22.9	0.000956465	12.87	0.29937	3.27161	1.07923
wSca	25.26	0.00015996	27.14	4.34586e-05	23.02	0.000755647	21.69	0.00189972	22.86	0.000844275	23.21	0.000662404	12.65	0.271684	2.51403	0.784584
wCauA	25.43	0.334482	29.46	0.0204749	24.72	0.547147	24.97	0.460094	23.71	1.10191	25.63	0.291183	23.85	0.0612138	0.840896	0.264255
wCauA	25.45	0.327598	29.36	0.0217929	24.87	0.48971	24.68	0.558644	23.55	1.22264	25.38	0.343885	23.84	0.0665231	1.14076	0.281265
wCauA	25.46	0.339151	29.69	0.0180733	24.73	0.562529	24.75	0.554785	23.65	1.18921	25.46	0.339151	23.9	0.0532897	0.986233	0.285191
wCauA	25.36	0.00125335	28.03	0.000196934	25.38	0.00123609	23.94	0.00335377	24.25	0.00270529	25.27	0.00133402	15.72	0.157127	2.71321	0.493116
wCauA	24.96	0.000917503	27.4	0.000169081	24.39	0.00136205	22.85	0.00396078	23.43	0.00264962	24.09	0.00167689	14.87	0.184284	2.90795	0.632878
wCauA	25.27	0.0014199	27.81	0.000244141	25.3	0.00139067	23.4	0.00519018	23.92	0.00361948	24.86	0.00188659	15.81	0.171943	3.73213	0.521233
wCauB	25.56	0.376312	34.92	0.000572673	24.63	0.716978	26.01	0.275476	23.46	1.61328	40.33	1.3469e-05	24.15	0.00152181	0.384219	8.3488e-06
wCauB	25.47	0.371131	32.91	0.00213729	24.63	0.664343	26.07	0.244855	23.46	1.49485	45.49	3.49065e-07	24.04	0.00575886	0.368567	2.33512e-07
wCauB	32.4	0.0940779	44.2	2.63836e-05	30.89	0.267943	31.79	0.143587	26.97	4.05584	39.77	0.000568718	28.99	0.000280444	0.535887	0.000140222
wKue	25.22	0.000123346	37.415	2.63066e-08	27.715	2.18804e-05	28.76	1.06042e-05	27.105	3.33952e-05	31.03	2.19857e-06	12.235	0.000213275	0.484645	0.0658351
wKue	22.82	0.000712412	35.45	1.12389e-07	25.62	0.000102293	26.88	4.2712e-05	27.715	2.39436e-05	31.685	1.52792e-06	12.365	0.000157758	0.417544	0.0638133
wKue	27.025	4.1544e-05	37.68	2.57652e-08	27.99	2.12821e-05	30.865	2.90104e-06	27.9	2.2652e-05	32.08	1.24969e-06	12.47	0.000620191	0.136313	0.0551689
wKue	22.665	0.000801505	35.78	9.03437e-08	25.84	8.87434e-05	27.36	3.09436e-05	26.505	5.59695e-05	32	1.24106e-06	12.38	0.000112718	0.348686	0.0221738
wKue	25.795	0.000105169	37.44	3.28393e-08	26.73	5.5008e-05	32.925	7.50835e-07	27.32	3.65441e-05	32.51	1.00109e-06	12.58	0.000312252	0.0136496	0.0273939
wNi	27.48	0.0896222	31.62	0.00508337	24.68	0.624165	23.73	1.20581	23.4	1.51572	28.84	0.0349152	24	0.0567199	1.93187	0.0230355
wNi	27.73	0.0769465	30.85	0.00885066	25.05	0.493116	23.9	1.09429	23.35	1.60214	28.86	0.0351581	24.03	0.115023	2.21914	0.0219445
wNi	27.87	0.0620683	30.88	0.00770494	24.78	0.528509	23.63	1.17283	23.13	1.65864	28.27	0.047039	23.86	0.124137	2.21914	0.02836
wHm-t	22.945	0.000685764	25.515	0.000115486	27.675	0.00105393	27.73	0.00101451	21.965	0.00135265	22.23	0.00112567	12.435	0.168404	0.962594	0.832199
wHm-t	23.045	0.00101451	25.855	0.000144665	22.885	0.0011335	22.13	0.00191293	21.47	0.00302259	22.395	0.00159194	13.1	0.142595	1.68763	0.526681
wHm-t	22.81	0.000685764	25.83	8.45404e-05	22.85	0.000667012	22.12	0.00110633	23.02	0.00100402	23.3	0.0008269	12.3	0.123279	1.65864	0.823591
wHm-t	22.75	0.000734984	25.89	8.33765e-05	23.08	0.000584706	22.11	0.00114535	21.05	0.00238797	23.32	0.000495097	12.34	0.11344	1.95884	0.20733
wHm-c	24.305	0.000313336	27.495	3.43341e-05	22.95	0.000804288	23.49	0.000553166	21.17	0.00275258	26.83	5.4439e-05	12.665	0.109576	0.687771	0.0197774
wHm-c	24.18	0.000328914	27.99	2.34509e-05	23.1	0.000695337	22.29	0.00121907	20.05	0.00575886	27.6	3.07298e-05	12.61	0.0712977	1.75321	0.00533609
wHm-c	24.63	0.000270891	27.43	3.88965e-05	23.15	0.000755647	21.81	0.00191293	20.09	0.00630189	26.92	5.53906e-05	12.78	0.143587	2.53151	0.00878952
wHm-c	25.76	0.000239116	28.05	4.88934e-05	24.41	0.000609536	22.86	0.00178483	19.31	0.0209051	26.3	0.000164457	13.73	0.204476	2.92817	0.00786684
wHm-c	24.98	0.000267162	27.61	4.31584e-05	23.77	0.000618045	22.24	0.00178483	19.44	0.0124303	26.48	9.44559e-05	13.11	0.161544	2.88786	0.00759887

## Sheet: Fig.1-Steel-Dwass
ID	Combinations	t.value	p.value
Dsx-1	0.Ctrl:8.wCauA	3.80789	0.00546227
Dsx-2	0.Ctrl:5.wHm-c	3.52542	0.0153927
Dsx-3	0.Ctrl:7.wFem_wCI	3.52542	0.0153927
Dsx-4	0.Ctrl:9.wSca	3.52542	0.0153927
Dsx-5	0.Ctrl:6.wHm-t	3.19926	0.0448753
Dsx-6	0.Ctrl:4.wNi	2.81231	0.132111
Dsx-7	1.wKue:8.wCauA	2.73861	0.158283
Dsx-8	3.wCI:8.wCauA	2.73861	0.158283
Dsx-9	8.wCauA:9.wSca	2.73861	0.158283
Dsx-10	1.wKue:5.wHm-c	2.61116	0.212132
Dsx-11	1.wKue:7.wFem_wCI	2.61116	0.212132
Dsx-12	1.wKue:9.wSca	2.61116	0.212132
Dsx-13	3.wCI:5.wHm-c	2.61116	0.212132
Dsx-14	3.wCI:7.wFem_wCI	2.61116	0.212132
Dsx-15	3.wCI:9.wSca	2.61116	0.212132
Dsx-16	5.wHm-c:9.wSca	2.61116	0.212132
Dsx-17	7.wFem_wCI:9.wSca	2.61116	0.212132
Dsx-18	1.wKue:6.wHm-t	2.44949	0.296395
Dsx-19	3.wCI:6.wHm-t	2.44949	0.296395
Dsx-20	6.wHm-t:9.wSca	2.44949	0.296395
Dsx-21	2.wCauB:8.wCauA	2.32379	0.373298
Dsx-22	1.wKue:4.wNi	2.23607	0.43175
Dsx-23	2.wCauB:5.wHm-c	2.23607	0.43175
Dsx-24	2.wCauB:7.wFem_wCI	2.23607	0.43175
Dsx-25	2.wCauB:9.wSca	2.23607	0.43175
Dsx-26	3.wCI:4.wNi	2.23607	0.43175
Dsx-27	4.wNi:9.wSca	2.23607	0.43175
Dsx-28	0.Ctrl:1.wKue	2.16388	0.48198
Dsx-29	2.wCauB:6.wHm-t	2.12132	0.512184
Dsx-30	1.wKue:3.wCI	1.98449	0.610062
Dsx-31	2.wCauB:4.wNi	1.96396	0.624595
Dsx-32	1.wKue:2.wCauB	1.63978	0.828636
Dsx-33	4.wNi:6.wHm-t	1.06066	0.988276
Dsx-34	4.wNi:5.wHm-c	1.0435	0.989566
Dsx-35	0.Ctrl:2.wCauB	1.00209	0.992218
Dsx-36	5.wHm-c:7.wFem_wCI	0.838116	0.997985
Dsx-37	2.wCauB:3.wCI	0.745356	0.999204
Dsx-38	6.wHm-t:7.wFem_wCI	0.734847	0.99929
Dsx-39	5.wHm-c:8.wCauA	0.730297	0.999325
Dsx-40	0.Ctrl:3.wCI	0.729452	0.999331
Dsx-41	4.wNi:8.wCauA	0.516398	0.999962
Dsx-42	7.wFem_wCI:8.wCauA	0.365148	0.999998
Dsx-43	6.wHm-t:8.wCauA	0.213201	1
Dsx-44	4.wNi:7.wFem_wCI	0.149071	1
Dsx-45	5.wHm-c:6.wHm-t	0	1
Masc-1	0.Ctrl:8.wCauA	3.80842	0.00545109
Masc-2	0.Ctrl:5.wHm-c	3.52596	0.0153638
Masc-3	0.Ctrl:7.wFem_wCI	3.52596	0.0153638
Masc-4	0.Ctrl:9.wSca	3.52596	0.0153638
Masc-5	0.Ctrl:6.wHm-t	3.1998	0.0448019
Masc-6	0.Ctrl:4.wNi	2.81308	0.131855
Masc-7	3.wCI:8.wCauA	2.74486	0.155927
Masc-8	1.wKue:8.wCauA	2.73861	0.158283
Masc-9	3.wCI:5.wHm-c	2.61911	0.208448
Masc-10	3.wCI:7.wFem_wCI	2.61911	0.208448
Masc-11	3.wCI:9.wSca	2.61911	0.208448
Masc-12	1.wKue:5.wHm-c	2.61116	0.212132
Masc-13	1.wKue:7.wFem_wCI	2.61116	0.212132
Masc-14	1.wKue:9.wSca	2.61116	0.212132
Masc-15	7.wFem_wCI:9.wSca	2.61116	0.212132
Masc-16	3.wCI:6.wHm-t	2.45976	0.290528
Masc-17	1.wKue:6.wHm-t	2.44949	0.296395
Masc-18	2.wCauB:8.wCauA	2.32379	0.373298
Masc-19	3.wCI:4.wNi	2.26317	0.41334
Masc-20	1.wKue:4.wNi	2.2495	0.422593
Masc-21	4.wNi:7.wFem_wCI	2.2495	0.422593
Masc-22	2.wCauB:5.wHm-c	2.23607	0.43175
Masc-23	2.wCauB:7.wFem_wCI	2.23607	0.43175
Masc-24	2.wCauB:9.wSca	2.23607	0.43175
Masc-25	0.Ctrl:3.wCI	2.21301	0.447621
Masc-26	6.wHm-t:9.wSca	2.20454	0.453496
Masc-27	2.wCauB:6.wHm-t	2.12132	0.512184
Masc-28	2.wCauB:4.wNi	1.99263	0.60427
Masc-29	4.wNi:6.wHm-t	1.78377	0.745751
Masc-30	5.wHm-c:7.wFem_wCI	1.5667	0.864285
Masc-31	1.wKue:3.wCI	1.36194	0.938636
Masc-32	7.wFem_wCI:8.wCauA	1.27802	0.958657
Masc-33	5.wHm-c:6.wHm-t	1.22474	0.9686
Masc-34	6.wHm-t:7.wFem_wCI	1.22474	0.9686
Masc-35	1.wKue:2.wCauB	1.0435	0.989566
Masc-36	2.wCauB:3.wCI	0.749833	0.999165
Masc-37	4.wNi:9.wSca	0.749833	0.999165
Masc-38	0.Ctrl:1.wKue	0.55929	0.999926
Masc-39	8.wCauA:9.wSca	0.547723	0.999938
Masc-40	0.Ctrl:2.wCauB	0.517349	0.999962
Masc-41	4.wNi:5.wHm-c	0.4499	0.999988
Masc-42	6.wHm-t:8.wCauA	0.426401	0.999993
Masc-43	5.wHm-c:9.wSca	0.31334	1
Masc-44	4.wNi:8.wCauA	0	1
Masc-45	5.wHm-c:8.wCauA	0	1
Znf2-1	0.Ctrl:8.wCauA	3.80842	0.00545109
Znf2-2	0.Ctrl:7.wFem_wCI	3.52596	0.0153638
Znf2-3	0.Ctrl:9.wSca	3.52596	0.0153638
Znf2-4	0.Ctrl:6.wHm-t	3.1998	0.0448019
Znf2-5	0.Ctrl:1.wKue	3.03962	0.0719032
Znf2-6	0.Ctrl:5.wHm-c	3.03962	0.0719032
Znf2-7	0.Ctrl:2.wCauB	2.81283	0.13194
Znf2-8	1.wKue:8.wCauA	2.73861	0.158283
Znf2-9	3.wCI:8.wCauA	2.73861	0.158283
Znf2-10	5.wHm-c:8.wCauA	2.73861	0.158283
Znf2-11	8.wCauA:9.wSca	2.73861	0.158283
Znf2-12	1.wKue:3.wCI	2.61116	0.212132
Znf2-13	1.wKue:5.wHm-c	2.61116	0.212132
Znf2-14	1.wKue:7.wFem_wCI	2.61116	0.212132
Znf2-15	1.wKue:9.wSca	2.61116	0.212132
Znf2-16	3.wCI:5.wHm-c	2.61116	0.212132
Znf2-17	3.wCI:7.wFem_wCI	2.61116	0.212132
Znf2-18	3.wCI:9.wSca	2.61116	0.212132
Znf2-19	5.wHm-c:7.wFem_wCI	2.61116	0.212132
Znf2-20	5.wHm-c:9.wSca	2.61116	0.212132
Znf2-21	7.wFem_wCI:9.wSca	2.61116	0.212132
Znf2-22	1.wKue:6.wHm-t	2.44949	0.296395
Znf2-23	3.wCI:6.wHm-t	2.44949	0.296395
Znf2-24	5.wHm-c:6.wHm-t	2.44949	0.296395
Znf2-25	0.Ctrl:4.wNi	2.42485	0.310741
Znf2-26	2.wCauB:8.wCauA	2.32379	0.373298
Znf2-27	4.wNi:8.wCauA	2.32379	0.373298
Znf2-28	1.wKue:2.wCauB	2.23607	0.43175
Znf2-29	2.wCauB:5.wHm-c	2.23607	0.43175
Znf2-30	2.wCauB:7.wFem_wCI	2.23607	0.43175
Znf2-31	2.wCauB:9.wSca	2.23607	0.43175
Znf2-32	3.wCI:4.wNi	2.23607	0.43175
Znf2-33	4.wNi:5.wHm-c	2.23607	0.43175
Znf2-34	4.wNi:7.wFem_wCI	2.23607	0.43175
Znf2-35	4.wNi:9.wSca	2.23607	0.43175
Znf2-36	2.wCauB:6.wHm-t	2.12132	0.512184
Znf2-37	4.wNi:6.wHm-t	2.12132	0.512184
Znf2-38	2.wCauB:4.wNi	1.96396	0.624595
Znf2-39	6.wHm-t:9.wSca	1.95959	0.627677
Znf2-40	0.Ctrl:3.wCI	1.67787	0.808256
Znf2-41	2.wCauB:3.wCI	1.63978	0.828636
Znf2-42	1.wKue:4.wNi	1.34164	0.943998
Znf2-43	6.wHm-t:8.wCauA	1.066	0.987849
Znf2-44	6.wHm-t:7.wFem_wCI	0.979796	0.993403
Znf2-45	7.wFem_wCI:8.wCauA	0.457476	0.999987

## Sheet: Fig.2-seq.data
Strain	Host	Name	Aligned sequences	Aligned sequences.trimAI	Sequences	Seq length (aa)
wSca	Ostrinia scapulalis	OsOscar [WP_250120163.1]	-MEDRHIPFLSSLAILLWYGINKADRYGYTPLHLAVQSGNLEIVNALVGRGADVDKADRYERTPLHLAVQSGNLEIINALVGR---------------------------------GADVNKADKYGSTPLNFAAQIGNAEIINALVAHEVGDDICTPLHLAVLRNDMELVNSLIKQGANVCQESRGRYIPLHLAARAGNVEMINALIEQGAKINQMNNDRFTPLHFAVQVGDVDVVNALLARSANVNEVGKYGFTPLHLATQVSNAEVIRALIERGADVNKADKYGYTPLHLAVQSGNLEIINALVGRGADINKADKYERAPLHLAVQVGDVNVVNALLARSANVNKVDRYGHTPLHLAVQSG-----------------------------------…	KVDRYGHTPLHLAVQSGEIINALVGRGADI-HTPLHLAVQSGNLEIINALVGRGADVNKANFAAQAEIINALVAHEVGDDICTIKQGASRGRYIPLHLAARAGNVEMINALIEQGAKINQMNVQVGDVDVVNALLARVNEVGKYGFTPLHFAAQVSNAEVIRAGAGVNLAIEKGNFEAVNCLLEEGADINQTDGYGRTPLHLAIEEGNFEAVNALVGRGAKADRYERTPLYLAVQLGNLEKYERTPLNLAVQLGNAEIINALIAHEVGD-DICTPLHLAVLRNDMELVNSLIERGVDVNKANEYGFTPLHFAIERGNFDAVNALISHQVGTPLHLAVLRKNDIGLVNSLIEQGADVDEVSRDRVDVNKANRYGFTFAVRSNLIKRGANVNRINRDGYTP…	MEDRHIPFLSSLAILLWYGINKADRYGYTPLHLAVQSGNLEIVNALVGRGADVDKADRYERTPLHLAVQSGNLEIINALVGRGADVNKADKYGSTPLNFAAQIGNAEIINALVAHEVGDDICTPLHLAVLRNDMELVNSLIKQGANVCQESRGRYIPLHLAARAGNVEMINALIEQGAKINQMNNDRFTPLHFAVQVGDVDVVNALLARSANVNEVGKYGFTPLHLATQVSNAEVIRALIERGADVNKADKYGYTPLHLAVQSGNLEIINALVGRGADINKADKYERAPLHLAVQVGDVNVVNALLARSANVNKVDRYGHTPLHLAVQSGNLEIINALVGRGADINKADKYERAPLHLAVQVGDVNVVNALLARSANVNKVDRYGHTPLHLAVQSGNLE…	1797
wFur	Ostrinia furnacalis	Oscar [LC657087.10]	-MEDRHIPFLSSLAILLWYGINKADRYGYTPLHLAVQSGNLEIVNALVGRGADVDKADRYERTPLHLAVQSGNLEIINALVGRGADVDKADRYERTPLHLAVQSGNLEIINALVGRGADVNKADKYGSTPLNFAAQIGNAEIINALVAHEVGDDICTPLHLAVLRNDMELVNSLIKQGANVCQESRGRYIPLHLAARAGNVEMINALIEQGAKINQMNNDRFTPLHFAVQVGDVDVVNALLARSANVNEVGKYGFTPLHLATQVSNAEVIRALIERGADVNKADKYGYTPLHLAVQSGNLEIINALVGRGADINKADKYERAPLHLAVQVGDVNVVNALLARSANVNKVDRYGHTPLHLAVQSG-----------------------------------…	KVDRYGHTPLHLAVQSGEIINALVGRGADI-HTPLHLAVQSGNLEIINALVGRGADVNKANFAAQAEIINALVAHEVGDDICTIKQGASRGRYIPLHLAARAGNVEMINALIEQGAKINQMNVQVGDVDVVNALLARVNEVGKYGFTPLHFAAQVSNAEVIRAGAGVNLAIEKGNFEAVNCLLEEGADINQTDGYGRTPLHLAIEEGNFEAVNALVGRGAKADRYERTPLYLAVQLGNLEKYERTPLNLAVQLGNAEIINALIAHEVGD-DICTPLHLAVLRNDMELVNSLIERGVDVNKANEYGFTPLHFAIERGNFDAVNALISHQVGTPLHLAVLRKNDIGLVNSLIEQGADVDEVSRDRVDVNKANRYGFTFAVRSNLIKRGANVNRINRDGYTP…	MEDRHIPFLSSLAILLWYGINKADRYGYTPLHLAVQSGNLEIVNALVGRGADVDKADRYERTPLHLAVQSGNLEIINALVGRGADVDKADRYERTPLHLAVQSGNLEIINALVGRGADVNKADKYGSTPLNFAAQIGNAEIINALVAHEVGDDICTPLHLAVLRNDMELVNSLIKQGANVCQESRGRYIPLHLAARAGNVEMINALIEQGAKINQMNNDRFTPLHFAVQVGDVDVVNALLARSANVNEVGKYGFTPLHLATQVSNAEVIRALIERGADVNKADKYGYTPLHLAVQSGNLEIINALVGRGADINKADKYERAPLHLAVQVGDVNVVNALLARSANVNKVDRYGHTPLHLAVQSGNLEIINALVGRGADINKADKYERAPLHLAVQVGDVN…	1830
wSca	Ostrinia scapulalis	OsOscar [wScaTNS_07650]	-MEDRHIPFLSSLAILLWYGINKADRYGYTPLHLAVQSGNLEIVNALVGRGADVDKADRYERTPLHLAVQSGNLEIINALVGRGADVDKADRYERTPLHLAVQSGNLEIINALVGRGADVNKADKYGSTPLNFAAQIGNAEIINALVAHEVGDDICTPLHLAVLRNDMELVNSLIKQGANVCQESRGRYIPLHLAARAGNVEMINALIEQGAKINQMNNDRFTPLHFAVQVGDVDVVNALLARSANVNEVGKYGFTPLHLATQVSNAEVIRALIERGADVNKADKYGYTPLHLAVQSGNLEIINALVGRGADINKADKYERAPLHLAVQVGDVNVVNALLARSANVNKVDRYGHTPLHLAVQSG-----------------------------------…	KVDRYGHTPLHLAVQSGEIINALVGRGADI-HTPLHLAVQSGNLEIINALVGRGADVNKANFAAQAEIINALVAHEVGDDICTIKQGASRGRYIPLHLAARAGNVEMINALIEQGAKINQMNVQVGDVDVVNALLARVNEVGKYGFTPLHFAAQVSNAEVIRAGAGVNLAIEKGNFEAVNCLLEEGADINQTDGYGRTPLHLAIEEGNFEAVNALVGRGAKADRYERTPLYLAVQLGNLEKYERTPLNLAVQLGNAEIINALIAHEVGD-DICTPLHLAVLRNDMELVNSLIERGVDVNKANEYGFTPLHFAIERGNFDAVNALISHQVGTPLHLAVLRKNDIGLVNSLIEQGADVDEVSRDRVDVNKANRYGFTFAVRSNLIKRGANVNRINRDGYTP…	MEDRHIPFLSSLAILLWYGINKADRYGYTPLHLAVQSGNLEIVNALVGRGADVDKADRYERTPLHLAVQSGNLEIINALVGRGADVDKADRYERTPLHLAVQSGNLEIINALVGRGADVNKADKYGSTPLNFAAQIGNAEIINALVAHEVGDDICTPLHLAVLRNDMELVNSLIKQGANVCQESRGRYIPLHLAARAGNVEMINALIEQGAKINQMNNDRFTPLHFAVQVGDVDVVNALLARSANVNEVGKYGFTPLHLATQVSNAEVIRALIERGADVNKADKYGYTPLHLAVQSGNLEIINALVGRGADINKADKYERAPLHLAVQVGDVNVVNALLARSANVNKVDRYGHTPLHLAVQSGNLEIINALVGRGADINKADKYERAPLHLAVQVGDVN…	1731
wGro	Epagoge grotiana	Oscar-like [WP_265024289.1]	---------------------------------------------------------------------------------------------------------------------------------------------------------------------------------------------------------------------------------------------------------------------------------------------------------------------------------------------------------------------------------------------------------------…	-----------------------------------------------------------------------------------IKQGASRGRYIPLHLAARAGNVEMINALIEQGAKINQMNVQVGDVDVVNALLARVNEVGKYGFTPLHFAAQVSNAEVIRAGAGVNLAIEKGNFEAVNCLLEEGADINQTDGYGRTPLHLAIEEGNFEAVNALVGRGAKADRYERTPLYLAVQLGNLEKYERTPLNLAVQLGNAEIINALIAHEVGD-DICTPLHLAVLRNDMELVNSLIERGVDVNKANKY--------------------------------------------------------------------GFTFAVRSNLIKR--------------…	MELVNSLIKQGANVCQESRGRYIPLHLAARAGNVEMINALIEQGAKINQMNNDRFTPLHFTVQVGDVDVVNALLARSANVNEVGKYGFTPLHFAAQVSNAEVIRALIERGAGVNQMNSDESVFGSSDRYAYGSTPLHLAIEKGNFEAVNCLLEEGADINQTDGYGRTPLHLAIEEGNFEAVNALVGRGADVNKADRYERTPLYLAVQLGNLEMVNALVGRGADINKADKYERTPLNLAVQLGNAEIINALIAHEVGDDICTPLHLAVLRNDMELVNSLIERGVDVNKANKYGFTPLHFAVRSNNIQMVDTLIKRGADVNRVSRSGYTVLHWAVKSNNIQAVNTLIEQGAEIKDVDYPLDWAVGYEFQDIAKLLMEHEVKLKGCNVRKPRDIVQHNPDLE…	847
wSpl	Cydia splendana	Oscar-like [WP_264339188.1]	-MEDRHIPFLSSLAILLWYDINKADRYGSTPLHLAVQSGNLEIINALVGRGANVNKVDRYGHTPLHLAVQSGNLEIINALVGRGADVNQTD---------------------------------------------------------------------------------------------------------------------------------------------------------------------------------------------------------------------------------------------------------------------GHTPLHLAVQSG-----------------------------------…	-----GHTPLHLAVQSGEIVNTLIERGADV-HTPLHLAVQSGNLEIINALVGRGADVNKANFAAQAEIINALVAHEVGDDICTIKQGASRGRYIPLHLAARAGNVEMINALIEQGAKINQMNVQVGDVDVVNALLARVNEVGKYGFTPLHFAAQVSNAEVIRAGAGVNLAIEKGNFEAVNCLLEEGADINQTDGYGRTPLHLAIEEGNFEAVNALVGRGAKADRYERTPLYLAVQLGNLEKYERTPLNLAVQLGNAEIINALIAHEVGD-DICTPLHLAVLRNDMELVNSLIERGVDVNKANKYGFTPLHFAIERGNFDAVNALISHQVGTPLHLAVLRKNDIGLVNSLIEQGADVDEVSRDRVDVNKANRYGFTFAVRSNLIKRGANVNRINRDRYTP…	MEDRHIPFLSSLAILLWYDINKADRYGSTPLHLAVQSGNLEIINALVGRGANVNKVDRYGHTPLHLAVQSGNLEIINALVGRGADVNQTDGHTPLHLAVQSGNLEIVNTLIERGADVNKADKYGYTPLHLAVQSGNLEIINALVGRGADINKADKYERAPLHLAVQVGDVNVVNALLARSANVNKVDRYGHTPLHLAVQSGNLEIINALVGRGADVNKADKYGSTPLNFAAQIGNAEIINALVAHEVGDDICTPLHLAVLRNDMELVNSLIKQGANVCQESRGRYIPLHLAARAGNVEMINALIEQGAKINQMNNDRFTPLHFAVQVGDVDVVNALLARSANVNEVGKYGFTPLHFAAQVSNAEVIRALIERGAGVNQMNSDESVFGSSDRYAYGSTPL…	1437
wFla	Endotricha flammealis	Oscar-like [WP_264954178.1]	-MEDRHIPFLSSLAIWLRRGVNKADRYGHTPLHLAVQSGNLEIVNALVGRGADINKADKYERTPLNLAVQSGNLEIVNALVGRG----------------------------------------------------------------------------------------------------------------------------------------------------------------------------------------------------------------------------------ADINKADKYERTPLNLAVQLGNLEIVNALVGRGADVNKADRYGHTPLHLAVQSG-----------------------------------…	KADRYGHTPLHLAVQSGEIINALVGRGADI-HTPLHLAVQLGNLEIVNALVGRGADVDKANFAAQAEIINALIAHQVGDDICTIKQGASRGRYIPLHLAARAGNVEMINALIEQGAKINQMNVQVGDVDVVNALLARVNKVDKYRFTPLHLAAQVSNAEVIRAGADVNLAIEKGNFDAVNCLLEEGADINQTDGYGHTPLHFAVQLDNLEIVNALVGRSAKADRCGSTPLHLAVQSGNLEKHERTPLNFVAQIGNAEIINALIAHQVGD-DICTPLHLAVLRNDMELVNSLIKQGVDVNKANKYGFTPLHFAIERGNFDAVNALISHQVGTPLHLAVLRKNDIGLVNSLIEQGADVDEVSRDR----------YTLAVRSNLIKRGANVNRINRDGYTP…	MEDRHIPFLSSLAIWLRRGVNKADRYGHTPLHLAVQSGNLEIVNALVGRGADINKADKYERTPLNLAVQSGNLEIVNALVGRGADINKADKYERTPLNLAVQLGNLEIVNALVGRGADVNKADRYGHTPLHLAVQSGNLEIINALVGRGADINKADKYGHTPLHLAVQLGNLEIVNALVGRGADVDKADRYGSTPLNFAAQIGNAEIINALIAHQVGDDICTPLHLAVLRNDMELVNSLIKQGANVCQESRGRYIPLHLAARAGNVEMINALIEQGAKINQMNNDRFTPLHFAVQVGDVDVVNALLARSANVNKVDKYRFTPLHLAAQVSNAEVIRALIERGADVNQMNSDERVCENSIRYAYGNTLLHLAIEKGNFDAVNCLLEEGADINQTDGYGHT…	1306
wCauA	Cadra cautella	EcOscar [wCauATS_12220]	-MEDRHIPFLSSLAIWLWRGVNKADRYGHTPLHLAVQSGNLEIINALVGRGADINRADRYGHTPLHLAVQSGNLEIVNALVGRG----------------------------------------------------------------------------------------------------------------------------------------------------------------------------------------------------------------------------------ADINKADKYERTPLNLAVQLGNLEIVNALVGRGADVNKADRYGHTPLHLAVQSG-----------------------------------…	KADRYGHTPLHLAVQSGEIINALVGRGADIRHTPLHLAVQLGNLEIVNALVGRGADVDKANFAAQAEIINALIAHQVGDDICTIKQGASRGRYIPLHLAARAGNVEMINALIEQGAKINQMNVQVGDVDVVNALLARVNKVDKYRFTPLHLAAQVSNAEVIRAGADVNLAIEKGNFDAVNCLLEEGADINQTDGYGHTPLHFAVQLDNLEIVNALVGRSAKADRCGSTPLHLAVQSGNLEKHERTPLNFVAQIGNAEIINALIAHQVGD-DICTPLHLAVLRNDMELVNSLIKQGVDVNKANKYGFTPLHFAIERGNFDAVNALISHQVGTPLHLAVLRKNDIGLVNSLIEQGADVDEVSRDR----------YTLAVRSNLIKRGANVNRINRDGYTP…	MEDRHIPFLSSLAIWLWRGVNKADRYGHTPLHLAVQSGNLEIINALVGRGADINRADRYGHTPLHLAVQSGNLEIVNALVGRGADINKADKYERTPLNLAVQLGNLEIVNALVGRGADVNKADRYGHTPLHLAVQSGNLEIINALVGRGADINKADKYERTPLNLAVQLGNLEIVNALVGRGADVNKADRYGHTPLHLAVQSGNLEIINALVGRGADINKADKYERTPLNLAVQLGNLEIVNALVGRGADVNKADRYGHTPLNLAVQLGNLEIVNALVGRGADVNKADRYRHTPLHLAVQLGNLEIVNALVGRGADVDKADRYGSTPLNFAAQIGNAEIINALIAHQVGDDICTPLHLAVLRNDMELVNSLIKQGANVCQESRGRYIPLHLAARAGNVE…	1438
wObs	Cardiocondyla obscurio	Oscar-like [WP_174516118.1]	---------------------------------------------------------------------------------------------------------------------------------------------------------------------------------------------------------------------------------------------------------------------------------------------------------------------------------------------------------------------------------------------------------------…	----------------------------------------------------------------------------------------DRD--IFLFLVTLLG------------YDVNQTVIERGNFEAVNYLLEKVNKADRYERTPLNLAVQLGNLKIVNAGADVNLAIERGNFKAVNALVGRGADVNQTDGYGRTPLHLAIEKGNFEAVNALVGRGAKADNRGYTPLHFAAQIG-----------------NAEIINALISHQVGD-DICTPLHLAVLRNDMELVNSLIERGVDVNKANKYGYTPLHFAIERGNFEAVNALISHQVGTPLHLAVLR-NDMELVNSLIEQGADVDEVSRDR----------YTLAVQVGLIKR--------------…	MEDRDIFLFLVTLLGYDVNQTVYGYRHTLLHLAIERGNFEAVNYLLEKGADVNKADRYERTPLNLAVQLGNLKIVNALVGRGADVNKANKCGNTPLHLAIERGNFKAVNALVGRGADVNQTDGYGRTPLHLAIEKGNFEAVNALVGRGADINKADNRGYTPLHFAAQIGNAEIINALISHQVGDDICTPLHLAVLRNDMELVNSLIERGVDVNKANKYGYTPLHFAIERGNFEAVNALISHQVGDDICTPLHLAVLRNDMELVNSLIEQGADVDEVSRDRYTPLHLAVQVGNVELINALIKRSADINRVDRHEHTVLHWAIKSNNIQVVNVLIERGADVNKANRDGYTPLHLAVQAGNVELINALIKRSADINRVDRHEHTVLYWAIKSNNIQVVNVLI…	736
wHm-t	Homona magnanima	HmOscar [wHmt_13140]	MIEDRNVP-----------------------LSLAIQLGDVDMANALVAGGADVNKVDKCG----------------------------------------------------------------------------------------------------------------------------------------------------------------------------------------------------------------------------------------------------------------------------------------------------STPLHLAVQLV-----------------------------------…	------STPLHLAVQLVEMVNALIARGADV-STPLHLAVQLVNLEMVNALIARGADVNKVHFAAQAEIINALIAHEVGDDRCTIKLGASRGGYVPLHLAARAGNVEMINALIERGAKINQMNVQVGDVEVVNILLARVHRVDKYGFTPLHFATQVSNAEVIRAGADVNLAIERGNLEAVNCLLAEGADINQTDRNGFTPLHLAVQAGDVEVVNALVGRGAKVYKRGSTPLHFATQIG----------------SNAEIINALIAHEVGD-DRCTPLHLAVLRNDMELVNSLIERGADVNKANKYGFTPLHLAIERGNFEAVNALISHQVGTPLHLAVLR-NDMELVNSLIERGADVDEVSRDR----------YTLAVRSNLIKLGANVNRINRDGYTP…	MIEDRNVPLSLAIQLGDVDMANALVAGGADVNKVDKCGSTPLHLAVQLVNLEMVNALIARGADVNKVDKCGSTPLHLAVQLVNLEMVNALIARGADVNKVDKCGSTPLHFAAQIGNAEIINALIAHEVGDDRCTPLHLAVLRNDMELVNSLIKLGANVCQESRGGYVPLHLAARAGNVEMINALIERGAKINQMNDDRFTPLHFAVQVGDVEVVNILLARGASVHRVDKYGFTPLHFATQVSNAEVIRALIERGADVNQTNSDKYVCGNSCRYANRNTPLHLAIERGNLEAVNCLLAEGADINQTDRNGFTPLHLAVQAGDVEVVNALVGRGADVNKVYKRGSTPLHFATQIGSNAEIINALIAHEVGDDRCTPLHLAVLRNDMELVNSLIERGADVNK…	1181
wFem	Eurema hecabe	EhOscar	MIEDRNVP-----------------------LSLAIQLGDVDMANALVAGGADVNKVDKCG----------------------------------------------------------------------------------------------------------------------------------------------------------------------------------------------------------------------------------------------------------------------------------------------------STPLHLAVQLV-----------------------------------…	------STPLHLAVQLVEMVNALIARGADV-STPLHLAVQLVNLEMVNALIARGADVNKVHFAAQAEIINALIAHEVGDDRCTIERGASRGGYVPLHLAARAGNVEMINALIERGAKINQMNVQVGDVEVVNILLARVHRVDKYGFTPLHFATQVSNAEVIRAGADVNLAIERGNLEAVNCLLAEGADINQTNRNGSTPLHLAVQAGDVEVVNALVGRGAKVDKRGSTPLHFAAQIG----------------SNAEIINALIAHEMGD-DRCTPLHLAVLRNDMELVNSLIERGADVNKANKYGFTPLHLAIERGNFEAVNALISHQVGTPLHLAVLR-NDMELVNSLIERGADVDEVSRDR----------YTLAVRSNLIKLGANVNRINRDGYTP…	MIEDRNVPLSLAIQLGDVDMANALVAGGADVNKVDKCGSTPLHLAVQLVNLEMVNALIARGADVNKVDKCGSTPLHLAVQLVNLEMVNALIARGADVNKVDKCGSTPLHFAAQIGNAEIINALIAHEVGDDRCTPLHLAVLRNDMELVNSLIERGANVCQESRGGYVPLHLAARAGNVEMINALIERGAKINQMNDDRFTPLHFAVQVGDVEVVNILLARGASVHRVDKYGFTPLHFATQVSNAEVIRALIERGANVNQTNSDKYVCGNSCRYANRNTPLHLAIERGNLEAVNCLLAEGADINQTDRNGSTPLHLAVQAGDVEVVNALVGRGADINQTDRNGSTPLHFAAQIGSNAEIINALIAHEVGDDRCTPLHLAVLRNDMELVNSLIERGADVNK…	1181
wFem	Eurema mandarina	EmOscar	MIEDRNVP-----------------------LSLAIQLGDVDMANALVAGGADVNKVDKCG----------------------------------------------------------------------------------------------------------------------------------------------------------------------------------------------------------------------------------------------------------------------------------------------------STPLHLAVQLV-----------------------------------…	------STPLHLAVQLVEMVNALIARGADV-STPLHLAVQLVNLEMVNALIARGADVNKVHFAAQAEIINALIAHEVGDDRCTIERGASRGGYVPLHLAARAGNVEMINALIERGAKINQMNVQVGDVEVVNILLARVHRVDKYGFTPLHFATQVSNAEVIRAGANVNLAIERGNLEAVNCLLAEGADINQTDRNGSTPLHLAVQAGDVEVVNALVGRGAQTDRNGSTPLHFAAQIG----------------SNAEIINALIAHEVGD-DRCTPLHLAVLRNDMELVNSLIERGADVNKANKYGFTPLHLAIERGNFEAVNALISHQVGTPLHLAVLR-NDMELVNSLIERGADVDEVSRDR----------YTLAVRSNLIKLGANVNRINRDGYTP…	MIEDRNVPLSLAIQLGDVDMANALVAGGADVNKVDKCGSTPLHLAVQLVNLEMVNALIARGADVNKVDKCGSTPLHLAVQLVNLEMVNALIARGADVNKVDKCGSTPLHFAAQIGNAEIINALIAHEVGDDRCTPLHLAVLRNDMELVNSLIERGANVCQESRGGYVPLHLAARAGNVEMINALIERGAKINQMNDDRFTPLHFAVQVGDVEVVNILLARGASVHRVDKYGFTPLHFATQVSNAEVIRALIERGADVNQTNSDKDVCGNSCRYANRNTPLHLAIERGNLEAVNCLLAEGADINQTNRNGSTPLHLAVQAGDVEVVNALVGRGADVNKVDKRGSTPLHFAAQIGSNAEIINALIAHEMGDDRCTPLHLAVLRNDMELVNSLIERGADVNK…	1181
wCauA	Cadra cautella	CifB [wCauATS_11530]	-----------------------------------------------------------------------------------------------------------------------------------------------------------------------------------------------------------------------------------------------------------------------------------------------------------------------------------------------------------MHGSNEDRELVRALLSG-----------------------------------…	MHGSNEDRELVRALLSGDEFSRQFVGFLNNPSFLHSANKPGFFPTFFFGMFSTAHDAGILRFDN---YGNLKVAVLTNKENRRTVADN---NSPGSRFSAEEKQQVEENLPQELQEDE---DG--------------------------EECRFIHEID-RFPPGAP-PIR--EQGELLDLMSELANDDTG--EVRTNVKRILEYVIDIHDEHEDSL---R-AESDYHGFLCG-FLVNFRYRAVADFYPELLIGKGYADVVLLVRGVDQTNDSVPIIIELKVG----DEEGLEQAKDYAKSCSVSSLPIHTSSPSAVCVALNFQLRGGAGLRTSVQAFSEGGLSLIPGLLHPHGNG-------VRGNVKRFLQPIFTQSP-CTSSFVFGNVLSTRRDLE…	MHGSNEDRELVRALLSGGCDEFSRQFVGFLNNCPSFLHSANKPGFFPTFFFGMFSTAHDAGILVEDERVYFRFDNYGNLKVAVLTNKENRRIVRCYTVADNENSPGSRFSAEEKQQVEENLPQELQEDEDLDWEEYKIFRFGEECRFIHEIDRFPQRDEPGAPIFYEINPIREQGELLDLMSELANDDTGEVRTNVKRILEYVIDIHDEHEDSLVFRAESDYHGFLCGFLVNFRYRAVADFYPELLIGKGYADVVLLVRGVDQTNDSVPIIIELKVGDEEGLEQAKDYAKSCSVSSLPIHTSSPSAVCVALNFQLRGGAGLRTSVQAFSEGGLSLIPGLLHPHGNGVRGNVKRFLQPIASEFTQSPHCNTFSCTSSFVFGNVLSTRRDLETNDGREVRV…	696
wNi	Trichoplusia ni	CifB [wNi_11240]	--------------------------------------------------------------------------------------------------------------------------------------------------------------------------------------------------------------------------------------------------------------------------------------------------------------------------------------------------------------MSNGDGLIRSLVDG-----------------------------------…	---MSNGDGLIRSLVDGEGFRQGFESFLDQ--FLYHVSAGRFLPVFFFSMFSTAHDANILRFDNH-------VNPRNGENRNTVRCYSDRPNSDGLRFSTRERNALVQEIRRQNPNLREEDLKCKSQGEAIATVFEVRDKFAKYSASEINLIRRLLGDHR-------LFAQVAQGQQGIDNFMEMLASDRRQDVRDRIRREILPYITDIYNNYRQVLENNRNQRFEGHGFLLGFLAN---FSHRYTIGIDLDLSPRNTHVAFLVRHQAE-RENIPIVINLAIFDTPSDVTLNCAIGYAGRLHTSSFIPIHTESRNTVCVGLNFNLDLDP-FSVDTVELQQDRFPLVQRLFECLENEGIRENVR-----DFLLHHLIPRNAECITGFAFGSSAFDRHPLE…	MSNGDGLIRSLVDGDLEGFRQGFESFLDQCPSFLYHVSAGRFLPVFFFSMFSTAHDANILNANERVYFRFDNHGVNPRNGENRNTANLKVAVYRDGQQVVRCYSISDRPNSDGLRFSTRERNALVQEIRRQNPNLREEDLNFEQYKVCMHGKCKSQGEAIATVFEVIREKDRQGRDKFAKYSASEINLIRRLLGDHRLTIKEIEGRQLNQNQRRQLGRLVNFAQVAQGQQGIDNFMEMLASDRRQDVRDRIRREILPYITDIYNNYRQVLENNIENRNQRFEGHGFLLGFLANFSHRYTIGIDLDLSPRNTHVAFLVRHQAERENIPIVINLAIFDTPSDVTLNCAIGYAGRLHTSSFIPIHTESRNTVCVGLNFNLDLDPFSVDTVELQQDRFPLVQR…	1174
wMel	Drosopila melanogaster	CifB [wMel_WD0632]	-------------------------------------------------------------------------------------------------------------------------------------------------------------------------------------------------------------------------------------------------------------------------------------------------------------------------------------------------------------------------VDG-----------------------------------…	--------------VDGDGFRQEFESFLDQ--FLYHVSTGRFLPVFFFSMFATAHDANILRFDNH-------IDTG-GRNRNTVRCYSDRLNSDGLRFSTRERNALVREIRGQNPNLREEDLKGKSQGEAIATVFEVRDRFAKYSASEISLLRHIERNRLNGIPRSLLFVQVAPGQQGIFSFMEVLASNQKINIERGINEGILPYITRIYRSYLGSLQNDRSQKFESHGFFLGLLAN---FIHLYTIDIDLDLSPGNSYVAFLICHQAE-RENIPIVINVTRWRTSSDIALNRARADAKRLHVSSFISIHTESRNAVCIGLNFNLNIDP-FSIDTVEFLENRFPLVQRLFECLEDEGIRENIR-----DFLLQHLIPRNAECITGFAFGNSILEEFRLV…	VDGDLDGFRQEFESFLDQCPFFLYHVSTGRFLPVFFFSMFATAHDANILKANERVYFRFDNHGIDTGGRNRNTGNLKVAVYHDGQQVVRCYSISDRLNSDGLRFSTRERNALVREIRGQNPNLREEDLNFEQYKVCMHGKGKSQGEAIATVFEVIREKDSQGRDRFAKYSASEISLLRHIERNRLNGINAPAPRSLLTVKEIGSIRLNQDQRVQLGHLVNFVQVAPGQQGIFSFMEVLASNQKINIERGINEGILPYITRIYRSYLGSLQNDIQNRSQKFESHGFFLGLLANFIHLYTIDIDLDLSPGNSYVAFLICHQAERENIPIVINVTRWRTSSDIALNRARADAKRLHVSSFISIHTESRNAVCIGLNFNLNIDPFSIDTVEFLENRFPLVQRL…	1167
wCI	Eurema mandarina	CifB [wCI_03500]	------------------------------------------------------------------------------------------------------------------------------------------------------------------------------------------------------------------------------------------------------------------------------------------------------------------------------------------------------------------MSLIRSLVDG-----------------------------------…	-------MSLIRSLVDGEAFRQEFESFLDR--FSHHVGSGRFLPVFFFSMFATAHDANILRFDNH-------IDTG-GRNRNTVRCYSDRPNSDGLRFSTRERNALVQEIRQQNPNLRKKDLKGKSQGKAIAKVFGVRDRFAKYSASEVSLLRHIERNRLREIPRSVLFAQVVQSQQGTDNFMEILANNQKQNVERRMREEVLPYITHIYGNYRQALKNNRNQKFESHGFLLGFLVN---FSHRYKIDIDLELSIGNSHVAFLVHHQAE-RKNI-FIFNITRCKAPSDVALNRAIGYAERLYDSSFIPT---SKHTVCVGLNFNVNLDP-FSVDTVELQQDKFPLVQRLFECVENEGIRENVR-----DFLLEHLIPRNAECIIGFASGNSVFDRHHLQ…	MSLIRSLVDGNLEAFRQEFESFLDRCSSFSHHVGSGRFLPVFFFSMFATAHDANILKANERVYFRFDNHGIDTGGRNRNTGNLKVAVYRDGQQVVRCYSISDRPNSDGLRFSTRERNALVQEIRQQNPNLRKKDLIFEQYKVYMHGKGKSQGKAIAKVFGVISERDRFAKYSASEVSLLRHIERNRLREINVRVPRSVLTVKEIAGIQLNQNQLRQLDRSVNFAQVVQSQQGTDNFMEILANNQKQNVERRMREEVLPYITHIYGNYRQALKNNIKNRNQKFESHGFLLGFLVNFSHRYKIDIDLELSIGNSHVAFLVHHQAERKNIFIFNITRCKAPSDVALNRAIGYAERLYDSSFIPTSKHTVCVGLNFNVNLDPFSVDTVELQQDKFPLVQRLFE…	1107
wNo	Drosopila simulans	CifB [WP_015587805.10]	-----------------------------------------------------------------------------------------------------------------------------------------------------------------------------------------------------------------------------------------------------------------------------------------------------------------------------------------------------------MHGNNEDRELVRALLSG-----------------------------------…	MHGNNEDRELVRALLSGDEFSRQFVGFLNNPSFLHSANKPGFFPTFFFGMFSTAHDAGILRFDN---YGNLKVAVLTNKENRRTVADN---NSPGSRFSAEEKQQVEENLPQELQEDE---DG--------------------------EECRFIHEID-RFPPGAP-PIR--EQGELLDLMSELANDDTG--EVRTNVKRILEYVIDIHDEHEDSL---R-AESDYHGFLCG-FLVNFRYRALADFYPELLIGKGYADVVLLVRGVDQTNDSVPIIIELKVG----DEEGLEQAKDYAKSCSVSSLPIHTSSPSAVCVALNFQLRGGAGLRTSVQAFSEGGLSLIPGLLHPHGNG-------VRGNVKRFLQPIFTQSP-CTSSFVFGNVLSTRRDLE…	MHGNNEDRELVRALLSGGCDEFSRQFVGFLNNCPSFLHSANKPGFFPTFFFGMFSTAHDAGILVEGERVYFRFDNYGNLKVAVLTNKENRRIVRCYTVADNENSPGSRFSAEEKQQVEENLPQELQEDEDLDWEEYKIFRFGEECRFIHEIDRFPQRDEPGAPIFHEINPIREQGELLDLMSELANDDTGEVRTNVKRILEYVIDIHDEHEDSLVFRAESDYHGFLCGFLVNFRYRALADFYPELLIGKGYADVVLLVRGVDQTNDSVPIIIELKVGDEEGLEQAKDYAKSCSVSSLPIHTSSPSAVCVALNFQLRGGAGLRTSVQAFSEGGLSLIPGLLHPHGNGVRGNVKRFLQPIASEFTQSPHCNTFSCTSSFVFGNVLSTRRDLETNDGREVRV…	696
wCauA	Cadra cautella	CifB [wCauATS_07880]	--------------------------------------------------------------------------------------------------------------------------------------------------------------------------------------------------------------------------------------------------------------------------------------------------------------------------------------------------------------MSNGDGLIRSLVDG-----------------------------------…	---MSNGDGLIRSLVDGEGFRQGFESFLDQ--FLYHVSAGRFLPVFFFSMFATAHDADILRFDNH-------IDTG-GRNRNTVKCYSDRPNSDGLRFSTREENALIQKIIQQNPDLREGDLKGKSQGEAIATVFEVRDKFAKYSASEISLLRQLLGDHR-------LFAQVAQGQQRIDNFMEILANNQRQNVERRMHREVLPYITDIYDNCRQALENNRNQKFESHGFLLGFLAN---FSHRYTIGIDLDLSPRNSHVAFLIHHQAE-RENIPIVINLAIFDTPSDVALNCAIGYAGRLHNSSFIPIHTESRNTVCVGLNFNLNRIP-FRVDTVGLQQGRFPLVQRLFEYIEDEEVGENIR-----DFLLQHLIPRNAECITGFAFGSSAFDREYLE…	MSNGDGLIRSLVDGDLEGFRQGFESFLDQCPSFLYHVSAGRFLPVFFFSMFATAHDADILDANERVYFRFDNHGIDTGGRNRNTGNLKVAVLTRSRDGQRVVKCYSISDRPNSDGLRFSTREENALIQKIIQQNPDLREGDLDFEQYKVCMHGKGKSQGEAIATVFEVIREKDFRGRDKFAKYSASEISLLRQLLGDHRLTIQEIKGRQLNQNQLRQLDRSVNFAQVAQGQQRIDNFMEILANNQRQNVERRMHREVLPYITDIYDNCRQALENNIENRNQKFESHGFLLGFLANFSHRYTIGIDLDLSPRNSHVAFLIHHQAERENIPIVINLAIFDTPSDVALNCAIGYAGRLHNSSFIPIHTESRNTVCVGLNFNLNRIPFRVDTVGLQQGRFPLV…	1147
wCauB	Cadra cautella	CifB [wCauBTS_11440]	-----------------------------------------------------------------------------------------------------------------------------------------------------------------------------------------------------------------------------------------------------------------------------------------------------------------------------------------------------------MHGNNEDRELVRALLSG-----------------------------------…	MHGNNEDRELVRALLSGDEFSRQFVGFLNNPSFLHSANKPGFFPAFFFGMFSTAHDAGILRFDG---CGNLKVAVLTNEEDRRTIADN---NSPGSRFSAEEKQQVEENLPQELQEGE---DG--------------------------EECRHFDEGH-SFPYEAP-PIR--APGELLDLINELANDNAG--EVRTNVKRILQYIVDIHDEHEGSL---G-AESDYHGFLCG-FLVNFRYRSVADVYPELLIGKGYADVVLLVRGVDQANDSVPVIIELKVG----DEEGLEQAKDYAKSCSVSSLPIHTSSPSAVCIALNFQLRGGAGLRTSVQPFSEGGLSLIPGLLHPHGNG-------VRGNVIRFLQPIFTQSP-CMSSFAFGNVLSTADLLR…	MHGNNEDRELVRALLSGGCDEFSRQFVGFLNNCPSFLHSANKPGFFPAFFFGMFSTAHDAGILGEDERVYFRFDGCGNLKVAVLTNEEDRRIVRCYTIADNENSPGSRFSAEEKQQVEENLPQELQEGEDLDWEEHKIFRFGEECRHFDEGHSFPQRDEYEAPVFHEINPIRAPGELLDLINELANDNAGEVRTNVKRILQYIVDIHDEHEGSLVFGAESDYHGFLCGFLVNFRYRSVADVYPELLIGKGYADVVLLVRGVDQANDSVPVIIELKVGDEEGLEQAKDYAKSCSVSSLPIHTSSPSAVCIALNFQLRGGAGLRTSVQPFSEGGLSLIPGLLHPHGNGVRGNVIRFLQPIASEFTQSPHCDTFSCMSSFAFGNVLSTADLLRVAGRRRGVI…	697
wSuzi	Drosophila suzukii	CifB [WP_044471251.1]	-----------------------------------------------------------------------------------------------------------------------------------------------------------------------------------------------------------------------------------------------------------------------------------------------------------------------------------------------------------MH------GLVRSLING-----------------------------------…	MH------GLVRSLINGGEFTEKFEYFLDSPSFLHSVGKDHFFPAFFFGMFATAHDSGVARFDNDPGRGNLKVAILTTDGNNRTIADR---NSYGSRFSQQEREQLEGILRDE--------EADNQGEDE---------------EEEAVRCRIFQAGQGPFTSYLTRRTPGLQNNYLPDLMNQLESDDAD--DVHDTTEEVFQHIIGVYDRYSQAL---YGRESDYHGFVSG-VLMHFRYRNVANIYLELFVGGGYADITSIVRGTQRLINSVPCVTELKAGADRNAGRALEQAGNYVNGCPVSSISIPTLSPRAVSAGVNFDFGNPGRLQLGVRAFLAKGSSLMERLFEPVEDEE------IGENVRDYLLHPVPAVPGYTSGFAFASIAFAKGTVP…	MHGLVRSLINGNCGEFTEKFEYFLDSCPSFLHSVGKDHFFPAFFFGMFATAHDSGVANNDERIFFRFDNDPGSPGRGNLKVAILTTDGNNRRVVRCYTIADRENSYGSRFSQQEREQLEGILRDEELEWQEYKTFIWADNQGEDEEEEAVRCRIFQAGQGPFTGNHASYLTRRHSFQEITRTPGLQNNYLPDLMNQLESDDADDVHDTTEEVFQHIIGVYDRYSQALDFYGRESDYHGFVSGVLMHFRYRNVANIYLELFVGGGYADITSIVRGTQRLINSVPCVTELKAGRRADRNAGRALEQAGNYVNGCPVSSISIPTLSPRAVSAGVNFDFGNPGRLQLGVRAFLAKGSSLMERLFEPVEDEEIGENVRDYLLHPAFGVPAVPGIRNRGGVNARD…	754
wNi	Trichoplusia ni	CifB [wNi_09990]	-----------------------------------------------------------------------------------------------------------------------------------------------------------------------------------------------------------------------------------------------------------------------------------------------------------------------------------------------------------MHNNGENIGFIRSLLNG-----------------------------------…	MHNNGENIGFIRSLLNGRGFVERFESFLDQPSFLHSVGKDRFFPAFFLGMFATAFDSDIARFDNDPRKGNLKVAVLTNDRSKRTIADR---NSFGSRFSQQERLWVEDELQQQNIVSRA-GRAWNQGEDE---------------EEEAIRCMKFDERE-AFASPCN-RTK--RQDYLQNKIGQLASNDRM--NVRRSTTGILQYIIGIYNRYNHAL---NGKESDYHGFLSG-FLMNFRYRHTAGIYLELFVGGGYTDITFLVRGVQRLIDSVPIIIELKAGIDRHADRALAQAENYVTRCPVSSISIHTSSEDAVCVGLNFDLDNNERLQLSTQNFLERESSLMERLFNGSVAR-------IQESVRDYLLYPVPAVPGYTTGFTFGNTAFAKKRIM…	MHNNGENIGFIRSLLNGDCRGFVERFESFLDQCPSFLHSVGKDRFFPAFFLGMFATAFDSDIANDEKIYFRFDNDPDNPRKGNLKVAVLTNDRSKRGYRIVRCFTIADRQNSFGSRFSQQERLWVEDELQQQNIVSRAGRFAWEEYKTFVWAWNQGEDEEEEAIRCMKFDEREAFAGSSASPCNGFEEIVRTKRQDYLQNKIGQLASNDRMNVRRSTTGILQYIIGIYNRYNHALDFNGKESDYHGFLSGFLMNFRYRHTAGIYLELFVGGGYTDITFLVRGVQRLIDSVPIIIELKAGQAIDRHADRALAQAENYVTRCPVSSISIHTSSEDAVCVGLNFDLDNNERLQLSTQNFLERESSLMERLFNGSVARIQESVRDYLLYPAFGVPAVPGVRNR…	739
wKue	Ephestia kuehniella	CifB [wKueTS_04020]	-----------------------------------------------------------------------------------------------------------------------------------------------------------------------------------------------------------------------------------------------------------------------------------------------------------------------------------------------------------MPNITKPLELVQLLLIENTSRE------------------------------…	MPNITKPLELVQLLLIELDFQKRFQSFIDQPSFLHSVGKEGFFPSFFFGAFATLLDSDLAEIHFRDDHGTLKLAVLTEDSK--YIAVS--KKNHKPKFDPEELANIHSRYENL-------RE---------------------------ERKVACDVTENPKVSEQ--IKSKKE--NLKDLIGGLANKSHE--QVMNTTEKVLKYITDVYNEYKGDKGVKEGKESSYHGFLAG-FLMNFKYRFHLKLYLELFAGKGYADIILLIRGSDKSLSSIPMIIELKAKEKSTAQKAIEQAQDYVKGYFFNSIRMVTTANKAVCVGLNFEMNHHPKYLLFAQQFLNRKGNSVIEKLLGTEAAN-------AEVIRTQLEYLIVWSNGYVSRMILGQLVLISNIIK…	MPNITKPLELVQLLLIENTSREEFLDFQKRFQSFIDQSPSFLHSVGKEGFFPSFFFGAFATLLDSDLADFEDVKVKEIHFRFDDHGTLKLAVLTEDSKAISEKLIYIAVSDKKNHKPKFDPEELANIHSRYENLRETIYSITIEKERKVACDVTENPKVGPYDSEQAKKFTLIKSKKENLKDLIGGLANKSHEQVMNTTEKVLKYITDVYNEYKGDKGVKKQFEGKESSYHGFLAGFLMNFKYRFHLKLYLELFAGKGYADIILLIRGSDKSLSSIPMIIELKAKTDEKSTAQKAIEQAQDYVKGYFFNSIRMVTTANKAVCVGLNFEMNHHPKYLLFAQQFLNRKGNSVIEKLLGTEAANAEVIRTQLEYLYYGIVWSNGGSDNINYVSRMILGQLVL…	667
wHmc	Homona magnanima	CifB [WHMCTK_12400]	---------------------------------------------------------------------------------------------------------------------------------------------------------------------------------------------------------------------------------------------------------------------------------------------------------------------------------------------------------------------------------------------------------------…	------------------------------------------------------------------------------------MSDQ--DGNMHLKFSQGELEKIAQKWKMG-------AE---------------------------EITITGKEVKYGKVSKKTDIEKDRDQQDLESLISKLSNQNFE--EVKKNARRMFNYITNVYKKYEKET---SGKESSHHGFLAG-FLINFKYRFHLKLYLELFAGKGYADIILLVRGSDKSLSSIPIIIELKAGEISTVIKALKQAQDYVKGSFSNSIRMITIANEAICVGLNFDMVHHENVKIDVENFLSREGNSVIEKLLGTEAAN-------AEVIRTQLEYLIVWSNGYVSRMILGQLVLISNIIK…	MSDQVDGNMHLKFSQGELEKIAQKWKMGAEFDKLEKEEHEITITGKEVKYGKVDPAFSKKTDYSQKGFTEIEKDRDQQDLESLISKLSNQNFEEVKKNARRMFNYITNVYKKYEKETLFSGKESSHHGFLAGFLINFKYRFHLKLYLELFAGKGYADIILLVRGSDKSLSSIPIIIELKAGTGEISTVIKALKQAQDYVKGSFSNSIRMITIANEAICVGLNFDMVHHENVKIDVENFLSREGNSVIEKLLGTEAANAEVIRTQLEYLYYGIVWSNGGSDNINYVSRMILGQLVLISNIIKREKLGKHIFIYDQNDKMVTGSQKRPEAAKESIEDCVTTIVLTLGKKVLILNINEKNEFALRVPDNKGIPIENIRGIQNVNDIKIQEITCNLYSTPSNK…	538
wHmt	Homona magnanima	CifB [wHmt_13190]	---------------------------------------------------------------------------------------------------------------------------------------------------------------------------------------------------------------------------------------------------------------------------------------------------------------------------------------------------------------------------------------------------------------…	------------------------------------------------------------------------------------MSDQ--DGNMHLKFSQGELEKIAQKWKMG-------AE---------------------------EITITGKEVKYGKVSKKTDIEKDRDQQDLESLISKLSNQNFE--EVKKNARRMFNYITNVYKKYEKET---SGKESSHHGFLAG-FLINFKYRFHLKLYLELFAGKGYADIILLVRGSDKSLSSIPIIIELKAGEISTVIKALKQAQDYVKGSFSNSIRMITIANEAICVGLNFDMVHHENVKIDVENFLSREGNSVIEKLLGTEAAN-------AEVIRTQLEYLIVWSNGYVSRMILGQLVLISNIIK…	MSDQVDGNMHLKFSQGELEKIAQKWKMGAEFDKLEKEEHEITITGKEVKYGKVDPAFSKKTDYSQKGFTEIEKDRDQQDLESLISKLSNQNFEEVKKNARRMFNYITNVYKKYEKETLFSGKESSHHGFLAGFLINFKYRFHLKLYLELFAGKGYADIILLVRGSDKSLSSIPIIIELKAGTGEISTVIKALKQAQDYVKGSFSNSIRMITIANEAICVGLNFDMVHHENVKIDVENFLSREGNSVIEKLLGTEAANAEVIRTQLEYLYYGIVWSNGGSDNINYVSRMILGQLVLISNIIKREKLGKHIFIYDQNDKMVTGSQKRPEAAKESIEDCVTTIVLTLGKKVLILNINEKNEFALRVPDNKGIPIENIRGIQNVNDIKIQEITCNLYSTPSNK…	538
wCauB	Cadra cautella	CifB [wCauBTS_06140]	-----------------------------------------------------------------------------------------------------------------------------------------------------------------------------------------------------------------------------------------------------------------------------------------------------------------------------------------------------------MPSNVKPLELVQLLLMRNKSKD------------------------------…	MPSNVKPLELVQLLLMRLDFQKRFQSFINQPSFLHSVGKPGFFPSFFFGMFATVLDTELAKLHFRDDNRTLKIAILTNEG---TMSDQ--DGNMHLKFSQGELEKIAQKWKMG-------AE---------------------------EITITGKEVKYGKVSKKTDIEKDRDQQDLESLISKLSNQDFE--EVKKNARRMFNYITNVYKKYEKET---SGKESSHHGFLAG-FLINFKYRFHLKLYLELFAGKGYADIILLVRGSDKSLSSIPIIIELKAGEISTVIKALKQAQDYVKGSFSNSIRMITIANEAICVGLNFDMVHHENVKIDVENFLSREGNSVIEKLLGTEAAN-------AEVIRTQLEYLIVWSNGYVSRMILGQLVLISNIIK…	MPSNVKPLELVQLLLMRNKSKDEFLDFQKRFQSFINQSPSFLHSVGKPGFFPSFFFGMFATVLDTELATKIGIKKLHFRFDDNRTLKIAILTNEGLKCITMSDQVDGNMHLKFSQGELEKIAQKWKMGAEFDKLEKEEHEITITGKEVKYGKVDPAFSKKTDYSQKGFTEIEKDRDQQDLESLISKLSNQDFEEVKKNARRMFNYITNVYKKYEKETLFSGKESSHHGFLAGFLINFKYRFHLKLYLELFAGKGYADIILLVRGSDKSLSSIPIIIELKAGTGEISTVIKALKQAQDYVKGSFSNSIRMITIANEAICVGLNFDMVHHENVKIDVENFLSREGNSVIEKLLGTEAANAEVIRTQLEYLYYGIVWSNGGSDNINYVSRMILGQLVLISNI…	732
wNi	Trichoplusia ni	CifB [wNi_12470]	-----------------------------------------------------------------------------------------------------------------------------------------------------------------------------------------------------------------------------------------------------------------------------------------------------------------------------------------------------------MPSNVKPLELVQLLLMRNKSKD------------------------------…	MPSNVKPLELVQLLLMRLDFQKRFQSFINQPSFLHSVGKPGFFPSFFFGMFATVLDTELAKLHFRDDNRTLKIAILTNEG---TMSDQ--DGNMHLKFSQGELEKIAQKWKMG-------AE---------------------------EITITGKEVKHGKVSKKTDIEKDRDQQDLESLISKLSNQDFE--EVKKNARRMFNYITNVYKKYEKET---SGKESSHHGFLAG-FLINFKYRFHLKLYLELFAGKGYADIILLVRGSDKSLSSIPIIIELKAGEISTVIKALKQAQDYVKGSFSNSIRMITIANEAICVGLNFDMVHHENVKIDVENFLSREGNSVIEKLLGTEAAN-------AEVIRTQLEYLIVWSNGYVSRMILGQLVLISNIIK…	MPSNVKPLELVQLLLMRNKSKDEFLDFQKRFQSFINQSPSFLHSVGKPGFFPSFFFGMFATVLDTELATKIGIKKLHFRFDDNRTLKIAILTNEGLKCITMSDQVDGNMHLKFSQGELEKIAQKWKMGAEFDKLEKEEHEITITGKEVKHGKVDPAFSKKTDYSQKGFTEIEKDRDQQDLESLISKLSNQDFEEVKKNARRMFNYITNVYKKYEKETLFSGKESSHHGFLAGFLINFKYRFHLKLYLELFAGKGYADIILLVRGSDKSLSSIPIIIELKAGTGEISTVIKALKQAQDYVKGSFSNSIRMITIANEAICVGLNFDMVHHENVKIDVENFLSREGNSVIEKLLGTEAANAEVIRTQLEYLYYGIVWSNGGSDNINYVSRMILGQLVLISNI…	732
wCI	Eurema mandarina	CifB [wCI_04500]	-----------------------------------------------------------------------------------------------------------------------------------------------------------------------------------------------------------------------------------------------------------------------------------------------------------------------------------------------------------MPSNVKPLELVQLLLMRNKSKD------------------------------…	MPSNVKPLELVQLLLMRLDFQKRFQSFINQPSFLHSVGKPGFFPSFFFGMFATVLDTELAKLHFRDDNRTLKIAILTNEG---TMSDQ--DGNMHLKFSQGELEKIAQKWKMG-------AE---------------------------EITITGKEVKYGKVSKKTDIEKDRDQQDLESLISKLSNQDFE--EVKKNARRMFNYITNVYKKYEKET---SGKESSHHGFLAG-FLINFKYRFHLKLYLELFAGKGYADIILLVRGSDKSLSSIPIIIELKAGEISTVIKALKQAQDYVKGSFSNSIRMITIANEAICVGLNFDMVHHENVKIDVENFLSREGNSVIEKLLGTEAAN-------AEVIRTQLEYLIVWSNGYVSRMILGQLVLISNIIK…	MPSNVKPLELVQLLLMRNKSKDEFLDFQKRFQSFINQSPSFLHSVGKPGFFPSFFFGMFATVLDTELATKIGIKKLHFRFDDNRTLKIAILTNEGLKCITMSDQVDGNMHLKFSQGELEKIAQKWKMGAEFDKLEKEEHEITITGKEVKYGKVDPAFSKKTDYSQKGFTEIEKDRDQQDLESLISKLSNQDFEEVKKNARRMFNYITNVYKKYEKETLFSGKESSHHGFLAGFLINFKYRFHLKLYLELFAGKGYADIILLVRGSDKSLSSIPIIIELKAGTGEISTVIKALKQAQDYVKGSFSNSIRMITIANEAICVGLNFDMVHHENVKIDVENFLSREGNSVIEKLLGTEAANAEVIRTQLEYLYYGIVWSNGGSDNINYVSRMILGQLVLISNI…	732
wStri	Laodelphax striatellus	CifB [WP_143688758.1_158]	--------------------------------------------------------------------------------------------------------------------------------------------------------------------------------------------------------------------------------------------------------------------------------------------------------------------------------------------------MPKRKQGEVDNEGVQDFELIELLIRERETAPSTSTQ-------------------------…	DNEGVQDFELIELLIREESFKARFQSYIDQPSYLHSVGKEGFFPHFFLGSFSTLIDTEIAKIYFRDGSKTLKVTVTKKGEIKSDKVNLADSGSKNKEFSHGELEEILSQMNAPG--------YVSNAKSELEVK------------LVEISKNADNEMTVEIKDK-NDKK--GKWNKPENDIAKLTNSDKK--EVEKSLDKVLKKVSKIHSEYKGS--LIKAREAAHHGFMAG-ALVNFRYRHNLRVYLEQLAGRGYADIILVPRGKDRSLNAIPIIIELKAASQTTPAVALKQAEDYTKGFQPNVMRVLTTANDILCVGVNLDYPSAISDIATKSRD-QEITPLFNNILESIDKQNNGEITQLKTQIQENIERIFPGTGEYFSRFLSGQSILLDKALE…	MPKRKQGEVDNEGVQDFELIELLIRERETAPSTSTQQGNDFESFKARFQSYIDQIPSYLHSVGKEGFFPHFFLGSFSTLIDTEIAKKLDIEKIYFRFDGSKTLKVTVTKKGEIKSSQDAIDKVNLFVIADSGSKNKEFSHGELEEILSQMNAPGKTQYVSNAKSELEVKLVEISKNADNEMTVEIKNTKLDKNDKRLQFTEIKKGKWNKPENDIAKLTNSDKKEVEKSLDKVLKKVSKIHSEYKGSLIYADKAREAAHHGFMAGALVNFRYRHNLRVYLEQLAGRGYADIILVPRGKDRSLNAIPIIIELKAATKEELKELEKGGKIKDGSQTTPAVALKQAEDYTKGFQPNVMRVLTTANDILCVGVNLDYPSAISDIATKSRDQEITPLFNNILESI…	3082
wStri	Laodelphax striatellus	CifB [WP_143688882.1_1307]	--------------------------------------------------------------------------------------------------------------------------------------------------------------------------------------------------------------------------------------------------------------------------------------------------------------------------------------------------MVDNNQ---QQEKPQDFELIELLFG--KVDSSTSNA-------------------------…	QQEKPQDFELIELLFG-QSFEARYQSLVDQQSYLHSSEKPGFFPHRFLGSFSSVLDTKLNKLHFREGARTLKVVAETESKTHVEIEVQPQTRTRNFEFTTGEFKSVMGRDYTESDARKLQIDVKSRPKSDKDVKSKKRLTSVKGYTLKSDGEDEKINIKVESKDQPIEAKKLGKSVYLESYIEKLANPGAEVDQVQENLKAILNYIKKVHTNLDLQG-NVRAREADQHGFVAG-IFDNFRYRDNTKLYLEQFAGGGYADIVLLVRGPNRAVDSVPILIELKAG-QVTTSDALRQAEDYIKGFRPNKMRILTNAGNAIAVGLNLDNAEPFKTEVRPIK--QPPAPLMEEFIELVGKWDNQSAYEFKREVKDLLSSEFPANKEYFSRDILGQSILINKIGQ…	MVDNNQQQEKPQDFELIELLFGKVDSSTSNAVDQLDQSFEARYQSLVDQIQSYLHSSEKPGFFPHRFLGSFSSVLDTKLNDKLGIKKLHFRFEGARTLKVVAETESKTHVFIFSEEIEVQHSNSPQTRTRNFEFTTGEFKSVMGRDYTESDARKLQIDVIKILKDKYELVKSRPKSDKDVKSKKLYLYVKKDGVLEYVAKDIHGGAKAIQINRDELKGNDAFKNKFFDEIKQFLDKSGKDLSDDVRKELSRLTSVKGYTLKSDGEDEKINIKVESKKKIIDQPIEPTVKFQKVAKKLGKSVYLESYIEKLANPGAEVDQVQENLKAILNYIKKVHTNLDLQGNVYGNRAREADQHGFVAGIFDNFRYRDNTKLYLEQFAGGGYADIVLLVRGPNRAVDS…	4357
wCauB	Cadra cautella	CifB [wCauBTS_07080]	--------------------------------------------------------------------------------------------------------------------------------------------------------------------------------------------------------------------------------------------------------------------------------------------------------------------------------------------------MVNNNQ---QQERPQDFELMELLFG--KVDSSISDA-------------------------…	QQERPQDFELMELLFG-KSFEARFQSLVDQQSYLHSSERPGFFPHRFLGSFSSVLDTKLNKLHFREGARTLKVVAETKSKIHVDIEAQKQTNTKNFEFTTGEWKNVMGRDYTPLDERKLQIDVKSKPKSDKDVKSKKRILSSKGYTLKSDVEGEKINIKVESKDQPIEVKKLGKSAYLESYIEKLVG--SDTRQVRENLEEILSYIKKVHSNLNLQT-NVSAREADQHGFVAG-IFDNFRYRDNTKLYLEQFAGRGYADVVLLVRGPNRAVDSVPILIELKAG-QVDPSDALEQAKGYIEGFRPNKMRILTNADNAIAVGLNLDHTEPFRTEVKPIK--QPPAPLMEEFIELVGEWDNQSISEFKRKVKDLLSSEFPANKEYFSRYIVGQSILI-----…	MVNNNQQQERPQDFELMELLFGKVDSSISDAVDLLDKSFEARFQSLVDQIQSYLHSSERPGFFPHRFLGSFSSVLDTKLNDKLGIKKLHFRFEGARTLKVVAETKSKIHVFIFTEDIEAQHSKQTNTKNFEFTTGEWKNVMGRDYTPLDERKLQIDVIKILKDKYELVKSKPKSDKDVKSKKLYLYLKNNMLECKAKDIYGNIQTIQIDYDGLKGRYLPQDEFLKKAKQFLNSSSKNLDDFSKEISRILSSKGYTLKSDVEGEKINIKVESKKKIVDQPIEPAANFQEVVKKLGKSAYLESYIEKLVGSDTRQVRENLEEILSYIKKVHSNLNLQTNVYGISAREADQHGFVAGIFDNFRYRDNTKLYLEQFAGRGYADVVLLVRGPNRAVDSVPILIE…	1104
wCauA	Cadra cautella	CifB [WCauATS_12910]	--------------------------------------------------------------------------------------------------------------------------------------------------------------------------------------------------------------------------------------------------------------------------------------------------------------------------------------------------MVNNDQ---QQEKPQDFELMELLFS--KVDSSTS---------------------------…	QQEKPQDFELMELLFS-KSFEARYQSLVDQQSYLHSSEKPGFFPHRFLGSFSSVLDTKLNKLHFREGSRTLKVVAETENKTHVEIEAQPQTRTKNFEFTTGEWKNVMGRDYTPLDERKLQIDVKSKPKSDKDVKSKKRITSAKGYTLKSDGEDEKINIKVESKDQPIETKKLGKSVYLESYIEKLTNPDAEIDQVQNNLEKILTYIKEVHTNLDLQD-SVRAREADQHGFVAG-VFDNFRYRDNTKLYLEQFAGGGYADIVLLVRGPNRAVDSVPILIELKAG-QVDPSDALRQAEDYIKGFRPNKMRILTNADNAIAVGLNLDNAEPFKTEVKPIK--QPTAPLMEEFIELVGEWDNQSISEFKRKVKDLLSSEFPANKEYFSRDMLGQSILINKIGQ…	MVNNDQQQEKPQDFELMELLFSKVDSSTSDSLDKSFEARYQSLVDQIQSYLHSSEKPGFFPHRFLGSFSSVLDTKLNDKLGIKKLHFRFEGSRTLKVVAETENKTHVFIFTEEIEAQHSHSPQTRTKNFEFTTGEWKNVMGRDYTPLDERKLQIDVIKILKDKYELVKSKPKSDKDVKSKKLYLYVKKDGVLEYVAKDIHGGTKAIQINRDELKGNNAFKDKFFDEIKQFLRSGKDLSDDVRKELSRITSAKGYTLKSDGEDEKINIKVESKKKIVDQPIEPTVKFQEATKKLGKSVYLESYIEKLTNPDAEIDQVQNNLEKILTYIKEVHTNLDLQDSVYGNRAREADQHGFVAGVFDNFRYRDNTKLYLEQFAGGGYADIVLLVRGPNRAVDSVPIL…	903
wCauA	Cadra cautella	CifB [wCauATS_13540]	--------------------------------------------------------------------------------------------------------------------------------------------------------------------------------------------------------------------------------------------------------------------------------------------------------------------------------------------------MVNNDQ---QQEKPQDFELMELLFG--KVDSSTSD--------------------------…	QQEKPQDFELMELLFG-KSFEARYQSLVDQQSYLHSSEKPGFFPHRFLGSFSSVLDTKLNKLHFREGARTLKVVAETESKIHVDIEAQKQTNTKNFEFTTGEWKNVMGRDYTKSDAHKLQIDVKSRSKSDKDVKSKKRITSAKGYTLKSDGEDEKINIKVESKDQPIETKKLDKSVYLESYIEKLANPDAEIDQVQDNLEKILTYIKEVHTNLDLQG-NVKAREAAQHGFVAG-IFDNFRYRDNTKLYLEQFAGGGYADIVLLVRGPNRAIDSVPILIELKAG-QVDPSDALEQAKDYIKGFRPNKMRILTNADNAIAVGLNLDDAEPFKTEVQPIK--QPPAPLMEEFIELVGEWDNQQISEFKQEITDLLSSEFPANKEYFSRDILGQSILINKIGQ…	MVNNDQQQEKPQDFELMELLFGKVDSSTSDSLDKSFEARYQSLVDQIQSYLHSSEKPGFFPHRFLGSFSSVLDTKLNDKLGIKKLHFRFEGARTLKVVAETESKIHVFIFTEDIEAQHSKQTNTKNFEFTTGEWKNVMGRDYTKSDAHKLQIDVIKILKDKYELVKSRSKSDKDVKSKKLYLYLRNNVLKCKAKDVYGNTQTIQIGPDELKGNNAFKNKFFDEIKQFLDKSGKDLSDDVRKELSRITSAKGYTLKSDGEDEKINIKVESKKKIVDQPIEPTVKFQEVTKKLDKSVYLESYIEKLANPDAEIDQVQDNLEKILTYIKEVHTNLDLQGNVYGIKAREAAQHGFVAGIFDNFRYRDNTKLYLEQFAGGGYADIVLLVRGPNRAIDSVPILIE…	4460
wKue	Ephestia kuehniella	CifB [wKue_02450]	--------------------------------------------------------------------------------------------------------------------------------------------------------------------------------------------------------------------------------------------------------------------------------------------------------------------------------------------------MVNNNQ---QQEKSQDFELMELLFG--KVDSSTSDT-------------------------…	QQEKSQDFELMELLFG-KSFEARYQSLVDQPSYLHSSEKPGFFPHRFLGSFSSVLDTKLNKSHFREGARTLKVVAETESKTHVDIEAQKQTNTKNFEFTTGEWKNVMGRDYTKSDARKLQIDVKSKPKSDKDVKSKKKITSAKGYTLKSDGEDEKINIKVESKDQPIETKKLGKSVYLENYIEKLVNPDAEIDQVQDNLEDILNYIKKVHTNLNLQG-NVKAREAAQHGFVAG-IFDNFRYRDNTKVYLEQFAGGGYADIVLLVRGPNRAIDSVPILIELKAG-QVDPSDALRQAEDYIEGFRPNKMRILTNADNAIAVGLNLDDAEPFKTEVQPIK--QPPAPLMEEFIELVGEWDNQQISEFKQEITDLLSSEFPANKEYFSRDILGQSILINKIGQ…	MVNNNQQQEKSQDFELMELLFGKVDSSTSDTAGSLDKSFEARYQSLVDQIPSYLHSSEKPGFFPHRFLGSFSSVLDTKLNDKLGIKKSHFRFEGARTLKVVAETESKTHVFIFTEDIEAQHSKQTNTKNFEFTTGEWKNVMGRDYTKSDARKLQIDVIKILKDKYELVKSKPKSDKDVKSKKLYLYLKRDGVLEYKAKNVYGNVKTIEISRDQLKGKVFDEIKQFLSKSGKDLSDDVRKELSKITSAKGYTLKSDGEDEKINIKVESKKKIVDQPIEPTIKFQEVTKKLGKSVYLENYIEKLVNPDAEIDQVQDNLEDILNYIKKVHTNLNLQGNVYGIKAREAAQHGFVAGIFDNFRYRDNTKVYLEQFAGGGYADIVLLVRGPNRAIDSVPILIELK…	3246
wHmc	Homona magnanima	CifB [wHmCTK_11620]	--------------------------------------------------------------------------------------------------------------------------------------------------------------------------------------------------------------------------------------------------------------------------------------------------------------------------------------------------MVDNNQ---QQEKPQGFELIELLLG--KVDSSTSN--------------------------…	QQEKPQGFELIELLLG-QSFEARYQSLVDQQSYLHSSEKPGFFPHRFLGSFSSVLDTKLNKLHFREGARTLKVVAETESKIHVDIEAQKQTNTKNFEFTTGEWKNVMGRDYTKSDAHKLQIDVKSKPKSDKDVKSKKRITSAKGYTLKSDGEDEKINIKVESKDQPIETKRLGKSVYLESYIEKLANPDAEIDQVQENLKAILNYIKKIHTNLDLQA-NVKAREADQHGFVAG-IFDNFRYRDNTKLYLEQFAGGGYADIVLLVRGPNRAVDSVPILIELKAG-QIDPSDALEQAKDYIKGFRPNKMRILTNADNAIAVGLNLDDAEPFKTEVKPIK--RPPAPLMEEFIELIGKWDNQLAYEFKREVKDLLSSEFPANKEYFSRDMLGQSILINKIGQ…	MVDNNQQQEKPQGFELIELLLGKVDSSTSNAVDQSFEARYQSLVDQIQSYLHSSEKPGFFPHRFLGSFSSVLDTKLNDKLGIKKLHFRFEGARTLKVVAETESKIHVFIFTEDIEAQHSKQTNTKNFEFTTGEWKNVMGRDYTKSDAHKLQIDVIKILKDKYELVKSKPKSDKDVKSKKLYLYLKRDGVLEYKAKNVYGNVKTIEVSRDQLKGKVFDEVKQFLGKQGKDLSDDARKELSRITSAKGYTLKSDGEDEKINIKVESKKKIVDQPIEPIVKFQEVTKRLGKSVYLESYIEKLANPDAEIDQVQENLKAILNYIKKIHTNLDLQANVYGIKAREADQHGFVAGIFDNFRYRDNTKLYLEQFAGGGYADIVLLVRGPNRAVDSVPILIELKAGT…	3274
wHmt	Homona magnanima	CifB [wHm-t_11500]	--------------------------------------------------------------------------------------------------------------------------------------------------------------------------------------------------------------------------------------------------------------------------------------------------------------------------------------------------MVDNNQ---QQEKPQGFELIELLLG--KVDSSTSN--------------------------…	QQEKPQGFELIELLLG-QSFEARYQSLVDQQSYLHSSEKPGFFPHRFLGSFSSVLDTKLNKLHFREGARTLKVVAETESKIHVDIEAQKQTNTKNFEFTTGEWKNVMGRDYTKSDAHKLQIDVKSKPKSDKDVKSKKRITSAKGYTLKSDGEDEKINIKVESKDQPIETKRLGKSVYLESYIEKLANPDAEIDQVQENLKAILNYIKKIHTNLDLQA-NVKAREADQHGFVAG-IFDNFRYRDNTKLYLEQFAGGGYADIVLLVRGPNRAVDSVPILIELKAG-QIDPSDALEQAKDYIKGFRPNKMRILTNADNAIAVGLNLDDAEPFKTEVKPIK--RPPAPLMEEFIELIGKWDNQLAYEFKREVKDLLSSEFPANKEYFSRDMLGQSILINKIGQ…	MVDNNQQQEKPQGFELIELLLGKVDSSTSNAVDQSFEARYQSLVDQIQSYLHSSEKPGFFPHRFLGSFSSVLDTKLNDKLGIKKLHFRFEGARTLKVVAETESKIHVFIFTEDIEAQHSKQTNTKNFEFTTGEWKNVMGRDYTKSDAHKLQIDVIKILKDKYELVKSKPKSDKDVKSKKLYLYLKRDGVLEYKAKNVYGNVKTIEVSRDQLKGKVFDEVKQFLGKQGKDLSDDARKELSRITSAKGYTLKSDGEDEKINIKVESKKKIVDQPIEPIVKFQEVTKRLGKSVYLESYIEKLANPDAEIDQVQENLKAILNYIKKIHTNLDLQANVYGIKAREADQHGFVAGIFDNFRYRDNTKLYLEQFAGGGYADIVLLVRGPNRAVDSVPILIELKAGT…	3274
wKue	Ephestia kuehniella	CifB [wKue_03680]	---------------------------------------------------------------------------------------------------------------------------------------------------------------------------------------------------------------------------------------------------------------------------------------------------------------------------------------------------------------------------------------------------------------…	--------------------------------------------------------------------------------------------------------------------------------------------------MKSDGEDEKINIKVESKDQPIETKKLGKSVYLENYIEKLASPDKK--QVQDNLKVILGYTKEVHANLNLQG-NVKAREAAQHGFVAG-IFDNFRYRDNTKVYLEQFAGGGYADIVLLVRGPNRAIDSVPILIELKAG-QVDPSDALRQAEDYIEGFRPNKMRILTNADNAIAVGLNLDDAEPFKTEVQPIK--QPPAPLMEEFIELVGEWDNQQISEFKQEITDLLSSEFPANKEYFSRDILGQSILINKIGQ…	MKSDGEDEKINIKVESKKKIVDQPIEPTIKFQEVTKKLGKSVYLENYIEKLASPDKKQVQDNLKVILGYTKEVHANLNLQGNVYGIKAREAAQHGFVAGIFDNFRYRDNTKVYLEQFAGGGYADIVLLVRGPNRAIDSVPILIELKAGTEGQVDPSDALRQAEDYIEGFRPNKMRILTNADNAIAVGLNLDDAEPFKTEVQPIKQPPAPLMEEFIELVGEWDNQQISEEDFKQEITDLLSSEYNTFPANKETKDHYYFSRDILGQSILINKIGQDQSNIKKYIYSYGEYPLNWPQGTEYTLSNSPVTTLIFVQGNEGQEKTAFIFHIRESNTKEFYADKKIPVLNIPKIGKVGNAVEIKMSLKKYETGLSFEDLFEIEQISKYESSGNDQQFTDGKFIE…	976
wCauB	Cadra cautella	CifB [wCauBTS_13650]	--------------------------------------------------------------------------------------------------------------------------------------------------------------------------------------------------------------------------------------------------------------------------------------------------------------------------------------------------MLKRKQEEVDNQGVQDFELIELLIKEASSVTGAGVVN------------------------…	DNQGVQDFELIELLIKEESFEARFQSYIDQPSYLHSVGKEGFFPHFFLGSFSTFIDTKAAKMYFRDGPKILKVAVVRDGGNEKVISES--TDSKSKKFTYDELENILNQLNLP-------AQ-----RLQ---------------IRSIEIAKT-TGEISIKVLGKVAEIKKGLWNNPESDIAKLTNSNAG--KVKESVEEIFKKVSGIHSEHENSLVY-QAREAAHHGFVAG-ALVNFRYRHNLRVYLEQFAGRGYADIVLVPRGKDRSLNAVPIIIELKAGAGTTPGSALDQAKDYAKGFQPNTMRVLTISDNVLCVGLNLDLTEKFSMHISPREDREIAPPTMQALLKEASDWNGRQDTTVKEKIKQPLERIFPGTPEYFSRFLLGQLLLANEFKR…	MLKRKQEEVDNQGVQDFELIELLIKEASSVTGAGVVNPPARRGGEFESFEARFQSYIDQIPSYLHSVGKEGFFPHFFLGSFSTFIDTKAAKELKIKKMYFRFDGPKILKVAVVRDGGNEKEYKGKGYGDYEVNLSLFVISESGKTDSKSKKFTYDELENILNQLNLPAQSARIRDAKDRLQIRSIEIAKTTGEISIKVENEKLGKVASATYDFKEIKKGLWNNPESDIAKLTNSNAGKVKESVEEIFKKVSGIHSEHENSLVYADQAREAAHHGFVAGALVNFRYRHNLRVYLEQFAGRGYADIVLVPRGKDRSLNAVPIIIELKAGKAAGTTPGSALDQAKDYAKGFQPNTMRVLTISDNVLCVGLNLDLTEKFSMHISPREDREIAPPTMQALLKEA…	3713
wCauA	Cadra cautella	CifB [wCauATS_06280]	---------------------------------------------------------------------------------------------------------------------------------------------------------------------------------------------------------------------------------------------------------------------------------------------------------------------------------------------------------MPNEERTQDFELIELLIREAGSNAGASPS-------------------------…	NEERTQDFELIELLIREESFKARFQSYIDQPSYLHSVGKEGFFPHFFLGSFSTLIDTEIAKMYFRDSG-TLKVAVISND----SISEH--SDNKNCKFTSGDLVEILKKCLTPPKGKSIQAEIDSVLEMD---------------FRLIHISRNNINKEGINVTRVLNEVRGGLWSNPESDIAKLTNPDVK--KVKEPVENILKKVSKIHSEYKNSLTY-GTREAAHHGFVAG-VLVNFRYRHNLRVYLEQFAGRGYADIVLVPRGKDRSLNAIPIIIEMKAASKTTPAAALKQAEDYTKGFQPNVMRILTTANDMLCVGVNLDHPSPVSNIVAKSRDQEITP-LFDEVLVSINEHNNRKIDKLKERIQNNIERIFPGTGEYFSRFLLGQSLLLNEVKV…	MPNEERTQDFELIELLIREAGSNAGASPSTSTQQGSDFESFKARFQSYIDQIPSYLHSVGKEGFFPHFFLGSFSTLIDTEIAKSLKIKKMYFRFDSGTLKVAVISNDKIQSYEDVKKHVKLISISEHNSDNKNCKFTSGDLVEILKKCLTPPKGKSIQAEAQDIKDAFKGPIDSVLEMDFRLIHISRNNINKEGINVEVIDTRVLNSAVSKGFHEVRGGLWSNPESDIAKLTNPDVKKVKEPVENILKKVSKIHSEYKNSLTYAQGTREAAHHGFVAGVLVNFRYRHNLRVYLEQFAGRGYADIVLVPRGKDRSLNAIPIIIEMKAATKAELKEGKIGEKSKTTPAAALKQAEDYTKGFQPNVMRILTTANDMLCVGVNLDHPSPVSNIVAKSRDQEIT…	1352
wCI	Eurema mandarina	CifB [wCI_02660]	----------------------------------------------------------------------------------------------------------------------------------------------------------------------------------------------------------------------------------------------------------------------------------------------------------------------------------------------------MPRATAEAKHIEHKLELIELLLTEPINPGNSKG--------------------------…	AKHIEHKLELIELLLTE--FAEKFSLFLR-TPNIGSTSSPEFFIHSILGSILTLPNSG--KLGINIKRTNLKVEGLKNEISIVKQVVLAFTNDQITGYGDLKRKYCYNDDELKEI------ADIN------------GNLS------FELYREQRDRVKEKFKSP---EINIGRSTSLEGAFKQLSDKSID--QVIVGIREIFLELAEIYKSNQGKF--S--SEAAYHGFVYGALALNFKYRYGLNCYVERAAGNGRADLILMSRTKDANPKPVPVVVEFK--EGHTADEAITQIK--NKGYLYNLS-IRTKAEEAVIVGISYAEVKTEQAKI-FQSQG-----FVHQLLEGAKDFD-----GAKENLKAELKNLIPSK--YLSKLVFGQILAMD----…	MPRATAEAKHIEHKLELIELLLTEPINPGNSKGNPVLSVNFDAPKGFAEKFSLFLRETPNIGSTSSPEFFIHSILGSILTLPNSGLVEKLGINKVYIKRTNLKVEGLKNEISIVKLCFFLEKSGRKQVVLRAFTNDQITGYGDLKRKYCYNDDELKEIAKTLEISDIDNTDINEYSFHMRTEEDLGNLSFELYREQRDRVKEKFKDLVSSPSQTSEFEEINIGRSTSLEGAFKQLSDKSIDQVIVGIREIFLELAEIYKSNQGKFSLGNSEAAYHGFVYGALALNFKYRYGLNCYVERAAGNGRADLILMSRTKDANGRINPKPVPVVVEFKGEGHTADEAITQIKNKGYLYNLSIRTKAEEAVIVGISYAEVKTEQAKIFQSQGFVHQLLEGAKDFDG…	2280
wCauB	Cadra cautella	CifB [wCauB_14450]	---------------------------------------------------------------------------------------------------------------------------------------------------------------------------------------------------------------------------------------------------------------------------------------------------------------------------------MFKIQYPTDHLKKEDINSKITELSDEVQYIEQAREFSQLKRYRRSDVDSESGSQIKRIDVPGDGSCLFWSVTMAYLIP…	QYIEQAREFSQLKRYRANYDDTFANLVRNEPEIRAMSGMLSATISVSGEVETQYGNGDINFGLEIDNDKELAKGLKRVMGKVEVGISFFTHFFLGSFSTLLDTEMAKKLDIKEIYFSFDGAEMKSQKDVIDKV---GELKEVLGKLYSLIENNLDKIKVKSIDAGHQKVRKGLWRDPEVDIAKLAISNQR--TVKASLRRILDKIYTIHSEYADSL--IRAREAAHHGFMVG-VFMNFHYRYNLRVYPEQFAGRGYADIILLARGPDRALNSIPIIIELKAGPNATPDKALQQVERYAQGFQPNVMRVLTTADEILCVGVNLDSSSPISNIG-GSSREGRVIPLFQDILKSADDWDTQEIYTLKKRIKNNMERIFPGTPEYFSRFLLGQLLLLSEDS--…	MFKIQYPTDHLKKEDINSKITELSDEVQYIEQAREFSQLKRYRRSDVDSESGSQIKRIDVPGDGSCLFWSVTMAYLIPVRNDDALFRQRYEVLFGNDGTVTQNLDHIRGLVRNLGAANYDDTFANLVRNLFRNRVVDHISSYRNEFRDFVEGDFERYLENMRNPDTWGGEPEIRAMSGMLSATISVSGEVETQYGNGDIQIQLFHVGAPGKRNHYNFGLERNIIDNDKELAKGLKRVMGKVRPQDFELIQLLIEEADKEVGISRQDEDFKSFEPRFQSFVDQIPSYLHSVEKAGFFTHFFLGSFSTLLDTEMAKKLDIKEIYFSFDGAKTLKVAIIKNGEMKSQKDVIDKVKLFVISESGSHSYTQEFDQGELKEVLGKLYSLIENNLDKIKVKSIKII…	3068

## Sheet: Fig.3-seq.data
Strain	Aligned MLST/wsp sequences	Length
wHm-c	ATGCGTGCAAAAGGTATGTCACTAACTAAGATACCACTATTTGTTTGGTCTATTTTACTCACGTCATTTATGTTAATTGTTGCCTTACCGGTACTTGCTGGTGCTATAACTATGCTGCTCACTGATCGTAATATAGGTACCTCCTTTTTTGATCCTGCTGGTGGTGGTGATCCTGTGTTATTTCAACATCTGTTTTGGTTTTTTGGTCATCCAGAAGTTTACATAATTATTTTTCCTGCATTTGGTATCATCAGTCAGATTGTGTCAACTTTTTCTCATAGGCCAGTATTTGGTTATATGGGAATGGTTTATGCCATGATAGGAATAGCAACGTTTGGCTTCATGGTTTGGGCTCACCATATGTTTACTGTTGGGCTTAGCGAGGATGCTGCTATATTT…	2565
wHm-t	ATGCGTGCAAAAGGTATGTCACTAACTAAGATACCACTATTTGTTTGGTCTATTTTACTCACGTCATTTATGTTAATTGTTGCCTTACCGGTACTTGCTGGTGCTATAACTATGCTGCTCACTGATCGTAATATAGGTACCTCCTTTTTTGATCCTGCTGGTGGTGGTGATCCTGTGTTATTTCAACATCTGTTTTGGTTTTTTGGTCATCCAGAAGTTTACATAATTATTTTTCCTGCATTTGGTATCATCAGTCAGATTGTGTCAACTTTTTCTCATAGGCCAGTATTTGGTTATATGGGAATGGTTTATGCCATGATAGGAATAGCAACGTTTGGCTTCATGGTTTGGGCTCACCATATGTTTACTGTTGGGCTTAGCGAGGATGCTGCTATATTT…	2565
wKueA	ATGCGCGCAAAAGGCATGTCATTAACTAAGATGCCACTGTTTGTTTGGTCTGTCTTGTTAACAGCATTTATGTTGATTGTTGCCTTACCAGTGCTTGCCGGTGCTATAACTATGCTTCTTACTGATCGCAATATTGGTACTTCCTTTTTTGATCCTGCCGGTGGCGGCGATCCTGTGTTATTTCAACATCTATTTTGGTTTTTTGGTCATCCAGAAGTTTACGTAATTATTTTTCCTGCATTTGGCATCATAAGTCAGGTTGTATCAACTTTTTCTCACAGACCTGTATTTGGTTACATAGGGATGGTTTATGCAATGATAGGTATAGCAGTATTTGGCTTTATGGTTTGGGCTCACCATATGTTCACTGTTGGGCTTAGTGCTGACGCTGCTGCATTT…	2601
wSca	ATGCGTGCAAAAGGTATGTCACTCACTAAGATACCACTATTTGTTTGGTCTATTTTACTCACATCATTTATGTTAATTGTTGCCTTACCGGTACTTGCTGGTGCTATAACTATGCTGCTCACTGATCGTAATATAGGTACCTCCTTTTTTGATCCTGCTGGTGGTGGTGATCCTGTGTTATTTCAACATCTGTTTTGGTTTTTTGGTCATCCAGAAGTTTACATAATTATTTTTCCTGCATTTGGTATCATCAGTCAGGTTGTGTCAACTTTTTCTCATAGGCCAGTATTTGGTTATATGGGAATGGTTTATGCTATGATAGGAATAGCAACGTTTGGCTTTATGGTTTGGGCTCACCATATGTTTACTGTTGGGCTTAGCGAGGATGCTGCTATATTT…	2601
wCI	ATGCGTGCAAAAGGTATGTCACTAACTAAGATACCACTATTTGTTTGGTCTATTTTACTCACGTCATTTATGTTAATTGTTGCCTTACCGGTACTTGCTGGTGCTATAACTATGCTGCTCACTGATCGTAATATAGGTACCTCCTTTTTTGATCCTGCTGGTGGTGGTGATCCTGTGTTATTTCAACATCTGTTTTGGTTTTTTGGTCATCCAGAAGTTTACATAATTATTTTTCCTGCATTTGGTATCATCAGTCAGATTGTGTCAACTTTTTCTCATAGGCCAGTATTTGGTTATATGGGAATGGTTTATGCCATGATAGGAATAGCAACGTTTGGCTTCATGGTTTGGGCTCACCATATGTTTACTGTTGGGCTTAGCGAGGATGCTGCTATATTT…	2601
wFem	ATGCGTGCAAAAGGTATGTCACTCACTAAAATGCCACTATTTGTTTGGTCTGTTTTACTAACGTCATTTATGTTAATTGTTGCCTTACCGGTACTTGCTGGTGCTATAACTATGCTGCTAACTGATCGCAATATTGGTACTTCCTTTTTTGATCCTGCTGGTGGCGGTGATCCTGTGTTATTTCAACACCTGTTTTGGTTTTTTGGTCATCCAGAAGTTTACATAATTATTTTTCCTGCATTTGGCATCATAAGTCAAGTTGTATCAACTTTTTCCCATAGGCCAGTATTTGGCTATAAAGGGATGGTTTATGCTATGATAGGTATAGCAGCATTTGGCTTTATGGTTTGGGCTCATCATATGTTTACTGTTGGGCTTAGCGAAGATGCTGCTGTGTTT…	2601
wCauB	ATGCGCGCAAAAGGCATGTCATTAACTAAGATGCCACTGTTTGTTTGGTCTGTCTTGTTAACAGCATTTATGTTGATTGTTGCCTTACCAGTGCTTGCCGGTGCTATAACTATGCTTCTTACTGATCGCAATATTGGTACTTCCTTTTTTGATCCTGCCGGTGGCGGCGATCCTGTGTTATTTCAACATCTATTTTGGTTTTTTGGTCATCCAGAAGTTTACGTAATTATTTTTCCTGCATTTGGCATCATAAGTCAGGTTGTATCAACTTTTTCTCACAGACCTGTATTTGGTTACATAGGGATGGTTTATGCAATGATAGGTATAGCAGTATTTGGCTTTATGGTTTGGGCTCACCATATGTTCACTGTTGGGCTTAGTGCTGACGCTGCTGCATTT…	2601
wNi	ATGCGTGCAAAAGGTATGTCACTAACTAAGATACCACTATTTGTTTGGTCTATTTTACTCACGTCATTTATGTTAATTGTTGCCTTACCGGTACTTGCTGGTGCTATAACTATGCTGCTCACTGATCGTAATATAGGTACCTCCTTTTTTGATCCTGCTGGTGGTGGTGATCCTGTGTTATTTCAACATCTGTTTTGGTTTTTTGGTCATCCAGAAGTTTACATAATTATTTTTCCTGCATTTGGTATCATCAGTCAGATTGTGTCAACTTTTTCTCATAGGCCAGTATTTGGTTATATGGGAATGGTTTATGCCATGATAGGAATAGCAACGTTTGGCTTCATGGTTTGGGCTCACCATATGTTTACTGTTGGGCTTAGCGAGGATGCTGCTATATTT…	2601
wCauA	ATGCGTGCAAAAGGTATGTCACTAACTAAGATACCACTATTTGTTTGGTCTATTTTACTCACGTCATTTATGTTAATTGTTGCCTTACCGGTACTTGCTGGTGCTATAACTATGCTGCTCACTGATCGTAATATAGGTACCTCCTTTTTTGATCCTGCTGGTGGTGGTGATCCTGTGTTATTTCAACATCTGTTTTGGTTTTTTGGTCATCCAGAAGTTTACATAATTATTTTTCCTGCATTTGGTATCATCAGTCAGATTGTGTCAACTTTTTCTCATAGGCCAGTATTTGGTTATATGGGAATGGTTTATGCCATGATAGGAATAGCAACGTTTGGCTTCATGGTTTGGGCTCACCATATGTTTACTGTTGGGCTTAGCGAGGATGCTGCTATATTT…	2601
wBm	ATGCGTACAAAAGGAATGTCATTAACTAAGATGCCATTGTTTGTTTGGTCTATCTTGTTAACGTCATTCATGCTAATTGTCGCCTTACCAGTGCTTGCTGGTGCTATCACTATGCTGCTTACTGATCGCAATATTGGTACTTCCTTTTTTGATCCTGCTGGTGGCGGTGATCCTGTGTTATTTCAGCATCTATTTTGGTTTTTTGGTCATCCTGAAGTTTACATAATTATTTTTCCTGCATTTGGCATCATAAGCCAGGTTGTGTCAACTTTTTCTCATAGGCCTGTATTTGGTTATATGGGAATGGTTTATGTTATGATAGGTATAACAATATTTGGCTTCATGGTTTGGGCTCATCATATGTTCACTGTTGGGCTTAGTGAAGATGCTGCTATATTT…	2601
