# Supplementary material for: Cell-based assays and comparative genomics revealed the conserved and hidden effects of Wolbachia on insect sex determination
Source: PNAS Nexus. 2024 Aug 22;3(9):pgae348. doi: 10.1093/pnasnexus/pgae348 (PMC11370894; doi:10.1093/pnasnexus/pgae348)
Supplement: pgae348_Supplementary_Data [file pgae348_supplementary_data.zip › PNASNEXUS-PNASNEXUS-2024-00313R-s03.xlsx]

## Sheet: Table S1
Table S1. Homologies between phenotype-associated Wolbachia proteins and proteins of the Wolbachia strains used in this study based on BLASTp searches.
Query	Wolbachia proteins	Identity	Query		Wolbachia protein		E-value	Bit score
			Start	End	Start	End
wFur Oscar [LC657087.1]	wScaTNS_07650	94.208	1	1830	1	1731	0	3432
	wCauATS_12220	78.864	246	1830	20	1438	0	2447
	wHmt_13140	72.713	520	1830	8	1181	0	1829
	Em_Oscar	72.485	520	1830	8	1181	0	1828
	wCauBTS_01950	30.362	12	1357	1038	2409	5.61e-166	555
	wHmcTK_10290	32.613	27	1121	890	1899	4.71e-139	471
	wHmcTK_11110 (Table S2)	28.695	242	1167	1171	2125	2.18e-87	307
	wKue_04040	28.591	64	764	47	731	8.16e-75	259
	wNi_13130	37.079	817	1228	315	753	2.17e-66	232
	wCI_06110	41.853	308	608	46	358	8.28e-68	226
	wNi_11760 (Table S2)	32.083	31	504	1186	1658	2.6e-56	206
wHmt HmOscar [WHMT_13140]	Em_Oscar	98.476	1	1181	1	1181	0	2362
	wCauATS_12220	72.583	8	1181	261	1438	0	1693
	wScaTNS_07650	66.612	3	1181	543	1731	0	1556
	wCauBTS_11260	36.056	7	686	33	715	5.31e-121	385
	wHmcTK_10270	36.056	7	686	33	715	3.64e-121	385
	wNi_13130	33.902	277	717	320	757	4.3e-62	218
	wKue_04740	33.208	73	576	20	467	1.3e-60	209
	wCI_12400	30.853	165	620	10	397	1.05e-60	206
	wNi_11760 (Table S2)	31.769	42	520	1186	1698	2.58e-54	198
	wHmcTK_01440 (Table S2)	30.31	49	453	5	369	1.4e-43	155
	wNi_10470 (Table S2)	28.661	49	503	5	428	2.75e-43	154
	wNi_12250 (Table S2)	28.661	49	503	5	428	2.75e-43	154
wMel Type I CifB [WP_010962722.1]	wNi_11240	77.608	1	1166	12	1174	0	1735
	wCauATS_11530	61.622	1	1166	12	1147	0	1264
	wCI_03500	67.336	1	738	8	742	0	941
wSuz Type II CifB [WP_044471243.1]	wNi_09990	58.136	3	754	9	739	0	813
	wCauBTS_06140	31.001	15	719	26	683	4.6e-82	268
	wCI_04500	31.001	15	719	26	683	3.32e-82	268
	wNi_12470	31.001	15	719	26	683	3e-82	268
	wKue_04020	30.758	15	697	26	665	8.11e-76	249
wNo Type III CifB [WP_015587805.1]	wCauATS_07880	99.138	1	696	1	696	0	1417
	wCauBTS_11440	89.112	1	696	1	697	0	1230
wStri Type V CifB [WP_143688758.1_158]	wCauATS_06280	62.839	10	464	3	476	2.6e-178	579
	wCI_02660	49.66	2724	3082	1840	2280	1.4e-106	372
	wCauBTS_07080	39.483	199	466	286	537	2.27e-53	195
wStri Type V CifB [WP_143688882.1_1307]	wHmcTK_11620	81.655	1	2325	1	2315	0	3836
	wHmt_11500	81.612	1	2325	1	2315	0	3836
	wKue_02450	80.891	1	2325	1	2319	0	3788
	wCauATS_13540	80.31	1	2309	1	2315	0	3722
	wCauATS_12910	88.876	1	854	1	848	0	1516
	wKue_03680	85.403	260	854	1	592	0	1033
	wCauBTS_14450	36.898	3346	4357	2078	3068	0	627
	wCauBTS_13650	31.197	2989	4162	2578	3548	5.74e-153	528
	wScaTNS_07650	30.212	2988	4088	20	1063	9.95e-139	470
	wHmcTK_12400	33.124	303	756	80	517	4.24e-59	203
	wHmt_13190	33.124	303	756	80	517	4.24e-59	203
wMel CifA [QQM00850.1]	wCauATS_11520	67.213	1	474	1	484	0	657
	wCauATS_07870	30.088	8	436	37	475	3.61e-42	144
	wCauATS_13550	23.055	30	349	24	339	7.66e-13	55.8
	wCauATS_06270	24.074	23	268	17	271	1.39e-10	48.9
	wCauATS_12920	22.063	30	349	24	339	2.72e-10	47.8
	wCauBTS_06150	30.319	11	361	12	360	3.27e-46	154
	wCauBTS_11430	28.184	8	463	37	481	1.48e-37	130
	wCauBTS_07070	21.902	30	349	24	338	3.37e-10	47.4
	wCauBTS_14440	24.199	8	268	3	267	3.93e-09	44.3
	wCauBTS_13640	21.652	12	333	6	327	1.61e-06	35.8
	wCI_03570	68.889	1	135	1	132	3.36e-65	194
	wCI_04510	30.319	11	361	12	360	2.62e-46	154
	wHmcTK_12380	30.67	11	373	12	365	9.01e-46	152
	wHmcTK_11610	22.368	55	333	50	322	3.92e-09	44.3
	wHmt_13170	30.67	11	373	12	365	9.01e-46	152
	wHmt_11490	22.368	55	333	50	322	3.92e-09	44.3
	wKue_04400	66.874	1	470	1	483	0	644
	wKue_04030	29.63	11	422	12	410	9.44e-48	158
	wKue_03610	26.613	30	253	24	251	1.13e-10	47.8
	wKue_02440	25.862	59	267	17	228	6.29e-08	40
	wNi_11250	66.189	1	474	1	484	0	634
	wNi_10000	46.512	1	470	1	455	1.22e-148	420
	wNi_12480	30.319	11	361	12	360	1.2e-45	152
	wScaTNS_04120	72.078	1	154	1	153	5.17e-79	230
wHmt wmk-1 [WHMT_12830]	wScaTNS_04100 (Table S2)	91.176	1	170	1	170	3.19e-112	313
	wCauATS_06320 (Table S2)	84.971	1	173	1	173	4.86e-109	305
	wCauBTS_07120	81.868	1	182	1	180	1.2e-106	300
	wNi_11830 (Table S2)	83.237	1	173	1	170	1.15e-101	286
	wKue_02470	78.916	5	170	8	173	1.95e-93	266
	wCI_02600	77.711	5	170	8	173	3.3e-92	263
	wHmcTK_11690	74.699	5	170	8	170	1.23e-86	249
wHmt wmk-2 [WHMT_12840]	wScaTNS_04100 (Table S2)	90.083	1	119	185	305	1.01e-69	203
	wCauATS_06320 (Table S2)	84.034	1	119	185	303	2.11e-66	194
	wNi_11830 (Table S2)	84.298	1	119	182	302	1.28e-65	192
	wCauBTS_07180	82.759	1	114	203	318	1.13e-62	186
	wHmcTK_11690	78.448	1	114	185	300	1.52e-58	175
	wCI_02600	74.79	1	119	188	306	6.86e-58	173
	wKue_02470	68.966	1	116	188	303	6.15e-52	158
wHmt wmk-3 [WHMT_12920]	wCauATS_12120	85.05	1	295	1	299	0	498
	wScaTNS_10080	84.615	1	297	1	298	0	497
	wHmcTK_11690	84.95	1	297	5	302	0	495
	wNi_11350	84.281	1	297	1	298	0	495
	wCauBTS_15320	83.502	1	295	5	301	9.87e-180	489
	wKue_02470	72.054	4	298	8	304	2.92e-155	427
	wCI_02600	69.257	4	297	8	303	2.32e-149	412
wHmt wmk-4 [WHMT_12930]	wCauATS_14150	80.24	1	334	1	303	0	511
	wCI_02540	77.844	1	334	1	297	3.14e-180	491
	wCauBTS_15330	76.048	1	334	1	300	7.08e-173	473
	wNi_11360	74.251	1	334	1	297	4.93e-168	460
	wScaTNS_10070	74.251	1	334	1	297	4.93e-168	460
	wHmcTK_11700	73.952	1	334	1	297	2.63e-167	458
	wKue_02480	73.054	1	334	1	300	1.38e-162	447
wMel wmk [WD0626, AE017196.1]	wCauATS_06320 (Table S2)	85.479	1	303	1	303	0	517
	wCauATS_06990	80.808	10	303	16	312	3.37e-172	470
	wCauATS_12150	77.815	2	303	5	303	2.06e-168	460
	wCauATS_14160	74.915	5	297	4	298	5.25e-160	439
	wCauATS_12120	75.593	5	297	4	298	4.69e-159	437
	wCauATS_07020	78.157	5	296	8	297	9.78e-159	436
	wCauATS_06370	75.932	5	297	8	299	7.13e-158	434
	wCauATS_13520	61.639	5	303	8	309	5.56e-117	330
	wCauATS_14190	60.269	10	300	16	309	5.14e-109	310
	wCauATS_13490	56.902	5	296	8	298	2.71e-105	300
	wCauATS_07030	48.026	4	302	9	306	9.57e-81	238
	wCauATS_13480	45.215	5	300	31	331	8.38e-76	226
	wCauATS_12110	45.695	5	302	11	301	9.79e-76	225
	wCauATS_14150	45.066	5	300	7	298	3.56e-75	223
	wCauATS_06380	43.279	5	302	7	297	6.41e-71	213
	wCauATS_12890	41.748	4	297	7	305	4.12e-69	208
	wCauATS_12860	43.885	3	271	14	285	1.46e-60	186
	wCauBTS_07120	83.279	1	302	1	305	0	494
	wCauBTS_07180	76.61	5	297	25	317	2.64e-163	448
	wCauBTS_15320	75.085	5	297	8	300	6.15e-161	441
	wCauBTS_06220	73.01	5	293	8	293	2.02e-152	420
	wCauBTS_06180	85.772	1	246	1	243	7.14e-152	416
	wCauBTS_14490	60.333	10	303	16	312	1.18e-111	317
	wCauBTS_15290	60.333	10	303	16	312	1.47e-110	314
	wCauBTS_14520	56.902	5	296	8	298	2.34e-104	298
	wCauBTS_07190	44.444	5	302	11	301	4.11e-76	226
	wCauBTS_15330	45.215	5	300	7	295	1.66e-75	224
	wCauBTS_13700	42.444	1	297	1	299	1.08e-71	214
	wCauBTS_14530	44.014	5	281	32	313	5.6e-67	203
	wCauBTS_06280	41.463	61	302	1	235	1.91e-53	165
	wCauBTS_13730	44.022	3	182	14	191	1.3e-39	128
	wCI_02600	77.592	5	303	8	306	4.01e-169	462
	wCI_02550	75.593	5	297	4	295	4.84e-157	431
	wCI_03640	60.333	10	303	16	312	1.18e-111	317
	wCI_04050	56.902	5	296	8	298	2.34e-104	298
	wCI_04060	44.59	5	302	32	334	1.36e-75	226
	wCI_02540	43.279	5	302	7	297	6.41e-71	213
	wHmcTK_11690	75.593	5	297	8	299	1.5e-156	431
	wHmcTK_10250	59.259	10	303	16	312	7.23e-112	317
	wHmcTK_10220	55.556	5	296	4	294	1.65e-101	291
	wHmcTK_10210	44.918	5	302	27	329	1.64e-76	228
	wHmcTK_11700	45.246	5	302	7	297	6.03e-74	220
	wHmcTK_11210	42.54	1	302	1	308	1.68e-68	207
	wHmcTK_11660	40.924	4	292	7	297	5.2e-65	197
	wHmcTK_11160	40.099	101	292	11	206	6.32e-39	127
	wHmt_11590	75.593	5	297	8	299	1.5e-156	431
	wHmt_12920	72.973	5	300	4	297	8.36e-156	428
	wHmt_10380	59.259	10	303	16	312	7.23e-112	317
	wHmt_12840	85.882	1	170	1	170	1.53e-106	298
	wHmt_10350	55.556	5	296	4	294	1.65e-101	291
	wHmt_12930	44.172	5	300	10	329	3.35e-80	238
	wHmt_10340	44.918	5	302	31	333	2.14e-76	228
	wHmt_11600	45.246	5	302	7	297	6.03e-74	220
	wHmt_11540	40.924	4	292	7	297	5.2e-65	197
	wHmt_12850	86.555	185	303	1	119	1.46e-67	196
	wKue_02470	80.743	5	300	8	303	2.33e-173	473
	wKue_02480	45.364	5	302	10	300	6.79e-75	223
	wKue_04450	38.312	5	295	16	322	1.15e-58	182
	wNi_11320	86.469	1	303	1	303	0	518
	wNi_11830 (Table S2)	80.328	1	303	1	302	5.99e-175	477
	wNi_11350	75.932	5	297	4	295	4.12e-158	434
	wNi_11860	72.355	5	297	8	300	9.76e-155	426
	wNi_11870	46.23	5	302	7	297	5.43e-76	225
	wNi_11360	45.574	5	302	7	297	1.27e-74	222
	wNi_12600	42.765	1	302	1	305	2e-69	209
	wNi_12570	42.857	4	292	7	298	5.82e-69	207
	wNi_10120	41.401	3	302	14	320	2.32e-63	194
	wNi_10090	39.604	101	292	11	206	1.79e-39	128
	wScaTNS_04100 (Table S2)	83.607	1	303	1	305	0	498
	wScaTNS_12060	82.178	1	303	1	303	0	497
	wScaTNS_10080	76.271	5	297	4	295	5.8e-159	436
	wScaTNS_10190	82.4	54	303	1	250	9e-146	401
	wScaTNS_10130	62.783	1	303	1	306	6.12e-124	348
	wScaTNS_12090	75.229	5	222	8	223	5.1e-116	325
	wScaTNS_07050	44.079	6	302	7	308	1.52e-75	224
	wScaTNS_10070	45.574	5	302	7	297	1.27e-74	222
	wScaTNS_07070	53.247	5	155	4	152	7.97e-48	148
	wScaTNS_07060	59.843	172	296	1	127	3.67e-43	135

## Sheet: Table S2
Table S2. wHm-c or wNi encoded strain-specific proteins and proteins shared with any of the MK Wolbachia strains.
Combinations	Descriptions	Gene_ID
wHm-c and wNi	hypothetical protein; Mannose-specific PTS system	wHmcTK_11260, wNi_10160, wNi_12630
wHm-c specific	hypothetical protein	wHmcTK_11080, wHmcTK_11090
wNi specific	transposase	wNi_00200, wNi_00730, wNi_01620, wNi_01830, wNi_01950, wNi_02890, wNi_03620, wNi_07630, wNi_08040, wNi_09250
	transposase	wNi_00190, wNi_01610, wNi_01820, wNi_01960, wNi_02880, wNi_03610, wNi_08030, wNi_08140, wNi_07620, wNi_09260
	transposase	wNi_00210, wNi_00720, wNi_01630, wNi_02900, wNi_03630, wNi_08050
	transposase	wNi_13160, wNi_13190, wNi_13230, wNi_10750, wNi_10820, wNi_11050
	transposase	wNi_00710, wNi_07640
	transposase	wNi_07650, wNi_09200
	transposase	wNi_11280, wNi_11800
wHm-c, wHm-t, wCauA, wSca	hypothetical protein Protein slyX homolog	wHmcTK_06400, wHmt_06540, wCauATS_03500 , wScaTNS_07700
wHm-c, wNi, wHm-t, wCauA	Hypothetical protein MG377 homolog	wCauATS_06110, wHmcTK_03050, wHmt_03130, wNi_02650
	hypothetical protein RNA polymerase sigma-H factor	wCauATS_13560, wHmcTK_11100, wHmt_13150, wNi_11750
wHm-c, wNi, wCauA, wSca	Ankyrin repeat containing genes; No mechanoreceptor potential C isoform L; Membrane protein (partial homology to Oscar, Table S1)	wCauATS_14230, wHmcTK_11110, wNi_11760, wScaTNS_03200
wNi, wCauA, wSca	Rpn family recombination-promoting nuclease/putative transposase	wCauATS_06310, wCauATS_12160, wCauATS_12900, wNi_11260, wScaTNS_12050
	helix-turn-helix transcriptional regulator (wmk homologs, Table S1)	wCauATS_06320, wNi_11830, wScaTNS_04100
wHm-c, wNi, wHm-t	ankyrin repeat domain-containing protein (partial homology to HmOscar, Table S1)	wHmcTK_01440, wHmt_01600, wNi_10470, wNi_12250
	gpW family head-tail joining protein	wHmcTK_09860, wHmt_10000, wNi_12960
	hypothetical protein	wHmcTK_03060, wHmt_03140, wNi_02660
	hypothetical protein	wHmcTK_03070, wHmt_03150, wNi_02670
	hypothetical protein	wHmcTK_09940, wHmt_10070, wNi_12910
	hypothetical protein	wHmcTK_10040, wHmt_10170, wNi_10320
	hypothetical protein	wHmcTK_05520, wHmt_05660, wNi_05190
wNi and wSca	TrbC/VirB2 family protein [unclassified Wolbachia]	wNi_02220, wScaTNS_02560
	ankyrin repeat domain-containing protein	wNi_12460, wScaTNS_00350
	hypothetical protein	wNi_09120, wScaTNS_05900
	hypothetical protein	wNi_01160, wScaTNS_01800
wHmc, wNi, wCauA	phage tail protein	wCauATS_12760, wHmcTK_11300, wNi_10200, wScaTNS_01230
wHm-c, wHm-t, wSca	WPE palindromic element domain-containing protein	wHmcTK_02230, wHmt_00760
	hypothetical protein	wHmcTK_12950, wHmt_13740, wScaTNS_11890
	ankyrin repeat domain-containing protein	wHmcTK_01020, wHmt_02030, wScaTNS_02190
	hypothetical protein	wHmcTK_01820, wHmt_01190, wScaTNS_01620
wHm-c, wHm-t, wCauA	sigma-70 family RNA polymerase sigma factor	wCauATS_11870, wHmcTK_09970, wHmt_10100, wHmt_12670
	ankyrin repeat domain-containing protein	wCauATS_05620, wHmcTK_01700, wHmt_01310
	baseplate J/gp47 family protein	wCauATS_13650, wHmcTK_09750, wHmt_09890
	phage tail protein	wCauATS_11740, wHmcTK_09800, wHmt_09940
	AAA family ATPase	wCauATS_11910, wHmcTK_10010, wHmt_10140
	Holliday junction resolvase	wCauATS_11860, wHmcTK_09960, wHmt_10090
	DUF2924 domain-containing protein	wCauATS_12950, wHmcTK_11560, wHmt_11440
	ankyrin repeat domain-containing protein	wCauATS_11540, wHmcTK_12370, wHmt_12330
wNi and wCauA	phage tail protein	wCauATS_05020, wCauATS_06880, wNi_13080
	PAAR domain-containing protein	wCauATS_05050, wNi_13050
	hypothetical protein	wCauATS_02590, wNi_04500
	hypothetical protein; virulence RhuM family protein	wCauATS_11460, wNi_11540
	patatin-like phospholipase family protein	wCauATS_14140, wNi_12610
	transposase	wCauATS_04740, wNi_10030
	transposase	wCauATS_13190, wNi_12170
	major capsid protein	wCauATS_06800, wNi_12320

## Sheet: Table S3
Table S3. Primers used in this study.
Target	Primers	Primer sequences (5'-3')
DsxM	OsDsxMqF1	GAGGAAGATTGATGAAGCCCAC
	OsDsxMqR1	GACGGAGGCTCTGATGACTC
DsxF	OsDsxFqF3	CGAGGAAGATTGATGAAGGGAAG
	OsDsxFqR2	GCTTTGCAGCATTTTCTGGC
MascM	OsMascMqF1	GCCAAATGGACATTACAACCAGTAC
	OsMascMqR1	CACGACTCGTGTCGACCAAAC
MascF	OsMascFqF1b	TTATATCAGGGGTGGCCTACT
	OsMascFqR3	TCAACTATATAATTCAGGTGTGGC
Znf2M	OsZnf2MqF1	CCACCGAATCAAGCAATTGC
	OsZnf2MqR1	TTTTCGTTCGCTTCGGATATTTG
Znf2F	OsZnf2FqF3	AGTGTTCTGTGGTAATTAATTCGC
	OsZnf2FqR2	GGGCGCGGCCGTTGATTC
Ef1a	OsEF1a F	GACTCCGGCAAGTCCACCAC
	OsEF1a R	CCTGGGCCTCCTTCTCGAAT
Em/Hm-oscar	WHMT_00358_f	ATGATTGAAGATAGAAATGTTCCTTTATCC
	WHMT_00358_r	CTACCTACCGCCTTTACCTTTGCTA
